# Supplementary material for: Glycogen accumulation, central carbon metabolism, and aging of hematopoietic stem and progenitor cells
Source: Sci Rep. 2020 Jul 14;10:11597. doi: 10.1038/s41598-020-68396-2 (PMC7360735; doi:10.1038/s41598-020-68396-2)
Supplement: Supplementary file 2 — Supplementary Information 2. [file 41598_2020_68396_MOESM2_ESM.xlsx]

## Sheet: Description
PROTEIN LEVEL
	Column Name	Column Description
	Protein	Gene Name
	Pathway	Reactome Pathway Gene Name is associated with
AGE EFFECT(SLOPE) - based on single cell data	LYM_slope	slopes for lymphoid-primed cells; calculated similarly as in Hennrich et al., 2018 (Supplementary Figure 12)
	MYE_slope	slopes for myeloid-primed cells; calculated similarly as in Hennrich et al., 2018 (Supplementary Figure 12)
	LYM_pval	p-value associated with calculated LYM_slope; two-sided test
	MYE_pval	p-value associated with calculated MYE_slope; two-sided test
	LYM_pval.adj	adjusted p-value associated with calculated LYM_slope; two-sided test
	MYE_pval.adj	adjusted p-value associated with calculated MYE_slope; two-sided test
MEDIAN ABUNDANCE - based on single cell data	LYM_median abundance	median abundance of genes in lymphoid-primed cells
	MYE_median abundance	median abundance of genes in myeloid-primed cells
	LYM_pval	p-value derived from two-sided t-test on median abundances between young and old lymphoid-primed cells
	MYE_pval	p-value derived from two-sided t-test on median abundances between young and old myeloid-primed cells
	LYM_pval	adjusted p-value derived from two-sided t-test on median abundances between young and old lymphoid-primed cells
	MYE_pval	adjusted p-value derived from two-sided t-test on median abundances between young and old myeloid-primed cells
PATHWAY LEVEL
	Column Name	Column Description
AGE EFFECT(SLOPE)	LYM_pval	p-value associated with calculated median LYM_slope for entire pathway; two-sided test
	MYE_pval	p-value associated with calculated median MYE_slope for entire pathway; two-sided test
MEDIAN	LYM_pval	p-value associated with calculated median LYM_slope for entire pathway; two-sided test
	MYE_pval	p-value associated with calculated median MYE_slope for entire pathway; two-sided test
	# of proteins	number of proteins associated to the pathway
GO LEVEL
	Column Name	Column Description
	GO-ID	official Gene Ontology ID
	GO-Term	official Gene Ontology term
MYE-DOWNREGULATED	clusterProfiler	p-value calculated from enrichment of given GO-ID in set of genes that is downregulated in myeloid-primed cells with clusterProfiler (https://bioconductor.org/packages/release/bioc/html/clusterProfiler.html)
	stringGO	p-value calculated from enrichment of given GO-ID in set of genes that is downregulated in myeloid-primed cells with stringGO (https://golang.org/src/runtime/string.go)
	topGO	p-value calculated from enrichment of given GO-ID in set of genes that is downregulated in myeloid-primed cells with topGO (https://bioconductor.org/packages/release/bioc/html/topGO.html)
MYE-UPREGULATED	clusterProfiler	p-value calculated from enrichment of given GO-ID in set of genes that is upregulated in myeloid-primed cells with clusterProfiler (https://bioconductor.org/packages/release/bioc/html/clusterProfiler.html)
	stringGO	p-value calculated from enrichment of given GO-ID in set of genes that is upregulated in myeloid-primed cells with stringGO (https://golang.org/src/runtime/string.go)
	topGO	p-value calculated from enrichment of given GO-ID in set of genes that is upregulated in myeloid-primed cells with topGO (https://bioconductor.org/packages/release/bioc/html/topGO.html)
LYM-DOWNREGULATED	clusterProfiler	p-value calculated from enrichment of given GO-ID in set of genes that is downregulated in lymphoid-primed cells with clusterProfiler (https://bioconductor.org/packages/release/bioc/html/clusterProfiler.html)
	stringGO	p-value calculated from enrichment of given GO-ID in set of genes that is downregulated in lymphoid-primed cells with stringGO (https://golang.org/src/runtime/string.go)
	topGO	p-value calculated from enrichment of given GO-ID in set of genes that is downregulated in lymphoid-primed cells with topGO (https://bioconductor.org/packages/release/bioc/html/topGO.html)
LYM-UPREGULATED	clusterProfiler	p-value calculated from enrichment of given GO-ID in set of genes that is upregulated in lymphoid-primed cells with clusterProfiler (https://bioconductor.org/packages/release/bioc/html/clusterProfiler.html)
	stringGO	p-value calculated from enrichment of given GO-ID in set of genes that is upregulated in lymphoid-primed cells with stringGO (https://golang.org/src/runtime/string.go)
	topGO	p-value calculated from enrichment of given GO-ID in set of genes that is upregulated in lymphoid-primed cells with topGO (https://bioconductor.org/packages/release/bioc/html/topGO.html)

## Sheet: protein_level
		AGE EFFECT (SLOPE)						MEDIAN ABUNDANCE
PROTEIN	PATHWAY	LYM_slope	MYE_slope	LYM_pval	MYE_pval	LYM_pval.adj	MYE_pval.adj	LYM_median abundance	MYE_median abundance	LYM_pval	MYE_pval	LYM_pval.adj	MYE_pval.adj
RBFA		-2.25504	0.110673	1.51301e-06	0.604107	0.00516013	0.999486	1.81032	3.29385	0.812807	0.355503	0.932323	0.819648
ADGRG1		-2.2798	0.152569	1.15564e-06	0.518659	0.00516013	0.999486	1.06641	2.98651	0.474911	0.493039	0.84513	0.842945
CDK4	Transcriptional regulation of white adipocyte differentiation//Cyclin D associated events in G1//Ubiquitin-dependent degradation of Cyclin D1//RMTs methylate histone arginines//PTK6 Regulates Cell Cycle//SCF(Skp2)-mediated degradation of p27/p21//Oncogene Induced Senescence//Oxidative Stress Induced Senescence//Senescence-Associated Secretory Phenotype (SASP)//Meiotic recombination//Transcription…	-2.00499	0.158124	1.96926e-05	0.507817	0.0164787	0.999486	1.83957	2.58009	0.827407	0.711297	0.937342	0.917677
FXN	Mitochondrial iron-sulfur cluster biogenesis//Mitochondrial protein import	-2.03876	-0.184631	1.41562e-05	0.706906	0.0164787	0.999486	2.52958	4.59348	0.821929	0.0533041	0.935498	0.817696
MLX	ChREBP activates metabolic gene expression	-2.00253	0.521644	2.01692e-05	0.0778338	0.0164787	0.990143	2.59067	3.30301	0.791554	0.351814	0.925861	0.819648
NUP37	Resolution of Sister Chromatid Cohesion//Mitotic Prometaphase//Viral Messenger RNA Synthesis//NEP/NS2 Interacts with the Cellular Export Machinery//snRNP Assembly//SUMOylation of RNA binding proteins//SUMOylation of chromatin organization proteins//Transcriptional regulation by small RNAs//NS1 Mediated Effects on Host Pathways//Transport of Ribonucleoproteins into the Host Nucleus//Regulation of …	-2.06526	-0.340684	1.08866e-05	0.396036	0.0164787	0.999486	3.51915	3.80781	0.389505	0.185905	0.84428	0.817696
SORD	Fructose biosynthesis//Formation of xylulose-5-phosphate	-2.03425	-0.378286	1.47979e-05	0.335736	0.0164787	0.999486	3.65685	4.4367	0.34265	0.070173	0.84428	0.817696
GTPBP4		-1.99476	-0.214774	2.17429e-05	0.640269	0.0164787	0.999486	3.6804	3.88644	0.335016	0.166419	0.84428	0.817696
CNTROB		-2.09644	-0.141741	7.95973e-06	0.805609	0.0164787	0.999486	4.1801	4.80053	0.198811	0.0363391	0.84428	0.817696
FBXO38		1.87662	0.941801	3.58954e-05	0.0023965	0.0223292	0.236906	2.11134	2.73638	0.965296	0.623149	0.992353	0.885336
ACAD8	Branched-chain amino acid catabolism	1.87628	-0.437888	3.60095e-05	0.252969	0.0223292	0.999486	3.33756	4.21092	0.456932	0.101926	0.84428	0.817696
RBPJ	Constitutive Signaling by NOTCH1 PEST Domain Mutants//RUNX3 regulates NOTCH signaling//NOTCH2 intracellular domain regulates transcription//NOTCH3 Intracellular Domain Regulates Transcription//Pre-NOTCH Transcription and Translation//Notch-HLH transcription pathway//Regulation of gene expression in late stage (branching morphogenesis) pancreatic bud precursor cells//Constitutive Signaling by NOTC…	1.85252	-0.559595	4.49843e-05	0.130576	0.0236029	0.999486	1.77279	3.11927	0.794164	0.430401	0.926842	0.825325
NOP2	rRNA modification in the nucleus and cytosol//TFAP2A acts as a transcriptional repressor during retinoic acid induced cell differentiation	-1.92174	-0.385614	4.34809e-05	0.324712	0.0236029	0.999486	3.08013	4.11475	0.562861	0.118531	0.860798	0.817696
TBC1D10A	TBC/RABGAPs	1.83713	-0.199707	5.1889e-05	0.673257	0.0252811	0.999486	4.01992	0.969081	0.237172	0.378867	0.84428	0.819648
HAT1	HATs acetylate histones	-1.87797	0.642599	6.51206e-05	0.0331893	0.0256098	0.766799	2.3294	2.45586	0.923107	0.784307	0.971512	0.944147
TDP1	Nonhomologous End-Joining (NHEJ)	-1.86797	0.180543	7.13365e-05	0.465298	0.0256098	0.999486	1.2287	4.03401	0.541667	0.134052	0.852473	0.817696
TANGO2		-1.88665	0.874789	6.01492e-05	0.00460956	0.0256098	0.324143	0.931664	3.20124	0.42311	0.394153	0.84428	0.821337
EXOSC7	mRNA decay by 3' to 5' exoribonuclease//ATF4 activates genes//Tristetraprolin (TTP, ZFP36) binds and destabilizes mRNA//KSRP (KHSRP) binds and destabilizes mRNA//Butyrate Response Factor 1 (BRF1) binds and destabilizes mRNA//Major pathway of rRNA processing in the nucleolus and cytosol	-1.88115	0.070887	6.326e-05	0.69064	0.0256098	0.999486	3.82263	4.43243	0.291246	0.0706872	0.84428	0.817696
RNASEH1		-1.87085	0.25554	6.94862e-05	0.338402	0.0256098	0.999486	4.34608	3.60771	0.164066	0.243003	0.84428	0.817696
RRM2	Transcriptional Regulation by E2F6//Activation of E2F1 target genes at G1/S//Interconversion of nucleotide di- and triphosphates	-1.85725	-0.25833	7.86102e-05	0.549	0.02681	0.999486	6.80013	5.35992	0.00300335	0.0114982	0.84428	0.817696
RPUSD3		-1.81821	-0.035568	0.000111496	0.939802	0.0362149	0.999486	2.3173	3.46464	0.929283	0.290741	0.975747	0.817696
PEX2	Peroxisomal protein import//E3 ubiquitin ligases ubiquitinate target proteins	-1.79897	0.157327	0.000132126	0.509366	0.0375514	0.999486	2.10227	3.21625	0.960652	0.387722	0.99054	0.819648
EIF2B4	Recycling of eIF2:GDP	-1.80183	0.603988	0.000128851	0.0441328	0.0375514	0.867521	3.04142	3.1985	0.579757	0.395335	0.8623	0.821337
RPP38	tRNA processing in the nucleus//Major pathway of rRNA processing in the nucleolus and cytosol	-1.79961	0.416304	0.000131383	0.148653	0.0375514	0.999486	5.0211	3.09871	0.0680019	0.43979	0.84428	0.826508
IL27RA	Interleukin-27 signaling//Interleukin-35 Signalling	1.71259	0.448797	0.00015846	0.122896	0.0432342	0.999486	4.1685	3.50598	0.201428	0.276339	0.84428	0.817696
HIST1H2BG		1.67063	-1.79317	0.000227259	1.53318e-07	0.0596204	0.000209156	5.65844	3.45	0.0254658	0.295959	0.84428	0.817696
KPNA4	NS1 Mediated Effects on Host Pathways//ISG15 antiviral mechanism	1.65786	-0.219718	0.000253241	0.629594	0.0639761	0.999486	1.17385	2.41316	0.51859	0.80988	0.848689	0.953714
RANGAP1	Resolution of Sister Chromatid Cohesion//Mitotic Prometaphase//Separation of Sister Chromatids//RHO GTPases Activate Formins//SUMOylation of DNA replication proteins//Rev-mediated nuclear export of HIV RNA//Amplification of signal from unattached kinetochores via a MAD2 inhibitory signal	1.64056	0.186535	0.000292861	0.454279	0.0713431	0.999486	2.62765	3.36513	0.773317	0.32744	0.920627	0.817696
RAB13	RAB GEFs exchange GTP for GDP on RABs//RAB geranylgeranylation//Translocation of SLC2A4 (GLUT4) to the plasma membrane	1.61764	-0.415823	0.000354367	0.28178	0.0814498	0.999486	2.16347	4.34249	0.991996	0.0822662	0.997898	0.817696
AIFM1		-1.6819	0.432771	0.000358231	0.135127	0.0814498	0.999486	2.43612	4.21519	0.868905	0.101233	0.953736	0.817696
CDC42SE1		-1.6424	-1.58828	0.000494709	3.69424e-06	0.0827036	0.00245125	2.24353	2.01771	0.966994	0.947154	0.992972	0.990165
PPA1	Pyrophosphate hydrolysis//Cytosolic tRNA aminoacylation	-1.64643	0.031542	0.000478851	0.780395	0.0827036	0.999486	1.87658	2.54677	0.845972	0.73065	0.943761	0.926779
SPAG7		1.58912	-0.356795	0.00044775	0.369439	0.0827036	0.999486	1.77733	3.13126	0.79641	0.424983	0.927236	0.825181
ZNF74	Generic Transcription Pathway	-1.64407	0.429481	0.000488086	0.137751	0.0827036	0.999486	1.59663	2.01773	0.708382	0.947166	0.892576	0.990165
NUP214	Viral Messenger RNA Synthesis//NEP/NS2 Interacts with the Cellular Export Machinery//snRNP Assembly//SUMOylation of RNA binding proteins//HuR (ELAVL1) binds and stabilizes mRNA//SUMOylation of chromatin organization proteins//Transcriptional regulation by small RNAs//NS1 Mediated Effects on Host Pathways//Transport of Ribonucleoproteins into the Host Nucleus//Regulation of Glucokinase by Glucokin…	-1.654	-0.056372	0.000450277	0.990026	0.0827036	0.999486	2.91924	2.70631	0.634584	0.639744	0.876158	0.892273
GBA2	Glycosphingolipid metabolism	1.58659	0.147272	0.000457079	0.529108	0.0827036	0.999486	2.95268	1.07351	0.619361	0.42432	0.872482	0.825181
LINC00680		-1.66072	-0.392967	0.000426268	0.313889	0.0827036	0.999486	1.30021	2.63235	0.572498	0.681317	0.8623	0.904621
UTP4	rRNA modification in the nucleus and cytosol//Major pathway of rRNA processing in the nucleolus and cytosol	-1.65514	0.611522	0.000446115	0.0417856	0.0827036	0.840911	3.08963	3.35491	0.558748	0.331374	0.857982	0.817696
OSBPL1A	Synthesis of bile acids and bile salts//MHC class II antigen presentation	-1.65274	0.174119	0.000454916	0.477276	0.0827036	0.999486	0.948278	2.65557	0.429313	0.668155	0.84428	0.901936
CREB3L4	CREB3 factors activate genes	-1.63881	-0.913246	0.000509244	0.0097918	0.0827036	0.424939	3.57802	4.00348	0.369014	0.140313	0.84428	0.817696
COASY	Coenzyme A biosynthesis	-1.63959	-0.177812	0.000506052	0.722321	0.0827036	0.999486	3.92289	4.40597	0.262808	0.0739462	0.84428	0.817696
ICAM2	Integrin cell surface interactions//Immunoregulatory interactions between a Lymphoid and a non-Lymphoid cell//CD209 (DC-SIGN) signaling	-1.66099	0.033738	0.000425329	0.775294	0.0827036	0.999486	0.421986	3.1068	0.259182	0.436082	0.84428	0.826254
NR2C1	SUMOylation of intracellular receptors//Nuclear Receptor transcription pathway	1.56026	-0.215148	0.000565283	0.639459	0.0896697	0.999486	1.80311	3.05964	0.809217	0.457949	0.931447	0.833587
ZCCHC9		-1.62079	0.274758	0.000588561	0.309848	0.0912404	0.999486	0.73621	2.34977	0.354161	0.84822	0.84428	0.965557
OAS1	Interferon alpha/beta signaling//Interferon gamma signaling	-1.60013	-0.361142	0.000693512	0.362457	0.0918291	0.999486	2.1976	0.81978	0.99052	0.319328	0.997898	0.817696
SRD5A3	Synthesis of Dolichyl-phosphate//Defective SRD5A3 causes SRD5A3-CDG (CDG-1q) and KHRZ//Androgen biosynthesis	-1.59327	-0.012287	0.000732082	0.88389	0.0918291	0.999486	2.41951	4.62103	0.877309	0.0507218	0.95814	0.817696
FAM78A		1.54338	-0.047973	0.000646736	0.969734	0.0918291	0.999486	1.88266	3.09047	0.849033	0.443586	0.945419	0.827399
NAA40		-1.59119	0.867274	0.000744126	0.00494863	0.0918291	0.327714	3.10407	2.6488	0.552531	0.671984	0.855516	0.902173
ACO1	Iron uptake and transport	1.52424	-0.457255	0.000752288	0.229428	0.0918291	0.999486	3.22562	4.62502	0.501567	0.0503564	0.845662	0.817696
MPI	Defective MPI causes MPI-CDG (CDG-1b)//Synthesis of GDP-mannose	-1.58953	0.077516	0.000753912	0.675898	0.0918291	0.999486	3.48486	3.78069	0.401753	0.193004	0.84428	0.817696
ATPAF2		-1.59203	-0.290275	0.000739263	0.486413	0.0918291	0.999486	3.53121	3.88704	0.385251	0.166275	0.84428	0.817696
EMC8		-1.59157	0.217713	0.000741942	0.399372	0.0918291	0.999486	3.64544	4.49101	0.34639	0.0638917	0.84428	0.817696
RHNO1	Presynaptic phase of homologous DNA pairing and strand exchange//G2/M DNA damage checkpoint//HDR through Single Strand Annealing (SSA)//Processing of DNA double-strand break ends//Regulation of TP53 Activity through Phosphorylation	1.53077	0.771045	0.000714602	0.0117733	0.0918291	0.47342	3.64865	3.43729	0.345336	0.300539	0.84428	0.817696
MOCS3	Molybdenum cofactor biosynthesis	1.5254	0.501712	0.000745446	0.0885646	0.0918291	0.999486	0.594925	1.48905	0.309023	0.633716	0.84428	0.890336
POLR2C	PIWI-interacting RNA (piRNA) biogenesis//Tat-mediated elongation of the HIV-1 transcript//Abortive elongation of HIV-1 transcript in the absence of Tat//Tat-mediated HIV elongation arrest and recovery//Activation of anterior HOX genes in hindbrain development during early embryogenesis//Formation of TC-NER Pre-Incision Complex//Processing of Capped Intron-Containing Pre-mRNA//Viral Messenger RNA …	-1.59538	0.770735	0.000720014	0.0118047	0.0918291	0.47342	4.2346	4.00626	0.186854	0.139735	0.84428	0.817696
ZDHHC17		1.52978	0.230149	0.000720198	0.378635	0.0918291	0.999486	4.80531	2.04926	0.0917147	0.966662	0.84428	0.994349
DBF4	Activation of ATR in response to replication stress//Activation of the pre-replicative complex	-1.5845	0.584202	0.000784272	0.0508323	0.0938512	0.893627	3.60603	2.48918	0.359508	0.764506	0.84428	0.937311
SNX5	Golgi Associated Vesicle Biogenesis	-1.57882	-0.254511	0.000819844	0.556739	0.0964165	0.999486	1.49346	2.96966	0.659735	0.501324	0.879145	0.842945
RPUSD4		1.49073	0.704126	0.000976366	0.0205495	0.112878	0.603821	1.54626	2.95492	0.684466	0.508631	0.886009	0.844778
GINS3	Unwinding of DNA	-1.54731	0.929248	0.00104614	0.0027168	0.118929	0.252665	3.14924	1.22666	0.533298	0.496431	0.849884	0.842945
TMEM41A		-1.54501	0.226584	0.00106474	0.384511	0.119059	0.999486	-0.218323	2.70389	0.123682	0.64109	0.84428	0.892606
KLHL7		1.46021	0.101218	0.00123267	0.624231	0.135614	0.999486	0.964808	2.42686	0.435536	0.801649	0.84428	0.951438
ZNF410		-1.51696	0.134149	0.00131753	0.555448	0.141674	0.999486	3.92011	4.25658	0.26357	0.0947175	0.84428	0.817696
ZMAT5	mRNA Splicing - Minor Pathway	1.45022	-0.257127	0.0013293	0.551432	0.141674	0.999486	4.47725	3.47609	0.140009	0.286702	0.84428	0.817696
VSIG10		1.43409	0.003525	0.00150008	0.846225	0.14849	0.999486	2.50819	0.654964	0.832633	0.261127	0.94048	0.817696
CECR1		1.43197	-1.24017	0.00152386	0.000352396	0.14849	0.0706969	2.57458	0.682166	0.799525	0.27019	0.927586	0.817696
IFRD1		-1.4991	-0.199161	0.00150629	0.674465	0.14849	0.999486	3.23542	3.79727	0.497571	0.18864	0.84513	0.817696
RABEPK	Retrograde transport at the Trans-Golgi-Network	-1.50467	0.211431	0.0014449	0.410102	0.14849	0.999486	3.68476	3.47012	0.333612	0.288802	0.84428	0.817696
UBAP2		-1.50566	0.554346	0.00143422	0.0625391	0.14849	0.9653	0.416457	2.55406	0.257686	0.726404	0.84428	0.924749
ATP6V1D	Transferrin endocytosis and recycling//Neutrophil degranulation//Insulin receptor recycling//Ion channel transport//ROS, RNS production in phagocytes	-1.50318	0.786609	0.00146111	0.0102875	0.14849	0.438569	3.97859	3.10917	0.247868	0.435	0.84428	0.825527
RNF170		-1.49408	0.382643	0.00156365	0.179485	0.15022	0.999486	2.22241	1.76214	0.977811	0.791325	0.996016	0.947606
NEU1	Defective NEU1 causes sialidosis//Glycosphingolipid metabolism//Neutrophil degranulation//Sialic acid metabolism	-1.48771	-0.500951	0.00163933	0.18214	0.155304	0.999486	1.26502	1.61085	0.557221	0.702465	0.857633	0.915394
MBOAT2	Acyl chain remodelling of PE//Acyl chain remodelling of PC	-1.47985	-0.206107	0.00173731	0.659163	0.161371	0.999486	3.26492	4.40654	0.485637	0.0738747	0.84513	0.817696
AKT1	Deactivation of the beta-catenin transactivating complex//PI5P, PP2A and IER3 Regulate PI3K/AKT Signaling//PIP3 activates AKT signaling//Tetrahydrobiopterin (BH4) synthesis, recycling, salvage and regulation//G beta:gamma signalling through PI3Kgamma//RAB GEFs exchange GTP for GDP on RABs//Constitutive Signaling by AKT1 E17K in Cancer//Negative regulation of NOTCH4 signaling//CD28 dependent PI3K/…	-1.47881	-0.537829	0.00175069	0.148204	0.161371	0.999486	4.16803	4.79427	0.201533	0.0367748	0.84428	0.817696
EYA3	Recruitment and ATM-mediated phosphorylation of repair and signaling proteins at DNA double strand breaks	1.40923	-0.556577	0.0018032	0.132918	0.163995	0.999486	1.0929	2.58313	0.48549	0.709539	0.84513	0.917397
SELL	Neutrophil degranulation//Cell surface interactions at the vascular wall//Immunoregulatory interactions between a Lymphoid and a non-Lymphoid cell	1.40632	0.909175	0.00184212	0.00331101	0.16533	0.275112	2.81564	3.22935	0.682717	0.38216	0.886009	0.819648
HMOX2	Iron uptake and transport//Neutrophil degranulation//Heme degradation	-1.46993	0.86937	0.00186875	0.00485186	0.165542	0.327669	4.22473	3.17914	0.18898	0.403742	0.84428	0.821635
EFTUD2	mRNA Splicing - Minor Pathway//mRNA Splicing - Major Pathway	-1.46555	0.443853	0.00192968	0.126573	0.166488	0.999486	2.64865	2.32094	0.763014	0.865779	0.915562	0.969154
GPI	Glycolysis//Neutrophil degranulation//TP53 Regulates Metabolic Genes//Gluconeogenesis	-1.46392	-0.130363	0.00195265	0.832396	0.166488	0.999486	1.17969	2.25694	0.521025	0.904994	0.848689	0.979101
TBL3	rRNA modification in the nucleus and cytosol//Major pathway of rRNA processing in the nucleolus and cytosol	-1.46681	-0.237738	0.00191197	0.591348	0.166488	0.999486	4.47726	5.33736	0.140007	0.0120842	0.84428	0.817696
TMEM80		-1.46041	0.336998	0.00200337	0.22856	0.168704	0.999486	3.09023	2.78558	0.558491	0.596414	0.857975	0.875987
EAF1	Formation of RNA Pol II elongation complex //RNA Polymerase II Transcription Elongation//RNA Polymerase II Pre-transcription Events	1.38292	0.674411	0.00218451	0.0260042	0.175681	0.679597	2.64954	3.2345	0.76258	0.379989	0.915562	0.819648
FOXRED1		-1.44819	0.268501	0.00218925	0.318964	0.175681	0.999486	2.72966	3.32896	0.723681	0.341496	0.898179	0.81877
RFT1	Biosynthesis of the N-glycan precursor (dolichol lipid-linked oligosaccharide, LLO) and transfer to a nascent protein//Defective RFT1 causes RFT1-CDG (CDG-1n)	-1.45115	0.905448	0.0021428	0.00343358	0.175681	0.278425	3.99351	3.63457	0.243968	0.234692	0.84428	0.817696
POLR3E	RNA Polymerase III Transcription Initiation From Type 3 Promoter//RNA Polymerase III Chain Elongation//RNA Polymerase III Transcription Initiation From Type 2 Promoter//RNA Polymerase III Transcription Initiation From Type 1 Promoter//Cytosolic sensors of pathogen-associated DNA //RNA Polymerase III Abortive And Retractive Initiation//RNA Polymerase III Transcription Termination	-1.44941	-0.137878	0.00216996	0.81468	0.175681	0.999486	4.11416	3.86652	0.214016	0.171204	0.84428	0.817696
MBD3	ERCC6 (CSB) and EHMT2 (G9a) positively regulate rRNA expression//RNA Polymerase I Transcription Initiation//HDACs deacetylate histones//Regulation of PTEN gene transcription//Regulation of TP53 Activity through Acetylation	-1.4398	0.344249	0.00232574	0.220184	0.178882	0.999486	2.87956	3.36986	0.652853	0.32563	0.879145	0.817696
COMMD2	Neddylation	-1.44355	-0.406524	0.00226373	0.294564	0.178882	0.999486	3.18716	3.87294	0.517418	0.16965	0.848179	0.817696
SWAP70		-1.43931	-0.417078	0.00233404	0.280084	0.178882	0.999486	4.01288	2.30257	0.23897	0.877006	0.84428	0.973398
POP4	tRNA processing in the nucleus	-1.44141	-0.22968	0.00229897	0.608319	0.178882	0.999486	4.13269	3.42976	0.209661	0.303274	0.84428	0.817696
NAPB	Intra-Golgi traffic//COPI-dependent Golgi-to-ER retrograde traffic//COPII-mediated vesicle transport//Retrograde transport at the Trans-Golgi-Network//COPI-mediated anterograde transport	1.37072	-0.820779	0.0023853	0.0212788	0.180779	0.612417	0.934056	1.56732	0.424	0.677581	0.84428	0.904385
FLAD1	Vitamin B2 (riboflavin) metabolism	-1.42229	0.281561	0.00263634	0.300133	0.192192	0.999486	2.29897	3.49387	0.93864	0.280507	0.980126	0.817696
LRP8	Retinoid metabolism and transport//Platelet sensitization by LDL	-1.42384	-0.3973	0.0026075	0.307624	0.192192	0.999486	2.77026	1.15697	0.704228	0.462835	0.891888	0.83432
MESDC2		-1.42293	-0.376495	0.00262431	0.338467	0.192192	0.999486	3.0381	3.64131	0.581217	0.23264	0.8623	0.817696
DAGLB	Arachidonate production from DAG	1.35607	0.265094	0.00264859	0.324002	0.192192	0.999486	3.87298	0.852298	0.276716	0.331744	0.84428	0.817696
YARS	Cytosolic tRNA aminoacylation	-1.41677	0.25752	0.00274178	0.335384	0.19686	0.999486	2.19091	2.42643	0.993948	0.801908	0.997898	0.951438
RNH1		-1.40571	0.082574	0.00296492	0.664733	0.210664	0.999486	1.63978	3.43448	0.729102	0.301559	0.900168	0.817696
FOXJ2		1.33264	-0.086907	0.00312561	0.936242	0.218147	0.999486	2.5092	2.75073	0.832125	0.615299	0.940228	0.883491
ETFDH	Respiratory electron transport	1.33151	0.351897	0.00315048	0.211589	0.218147	0.999486	1.09419	2.95864	0.48601	0.50678	0.84513	0.843748
EIF5B	GTP hydrolysis and joining of the 60S ribosomal subunit	1.3298	0.286841	0.00318834	0.292734	0.218147	0.999486	0.800088	2.02722	0.375872	0.953034	0.84428	0.9904
PDK2	Regulation of pyruvate dehydrogenase (PDH) complex//Signaling by Retinoic Acid	-1.39351	0.120186	0.00323016	0.584159	0.218147	0.999486	4.54603	4.50522	0.128529	0.0623273	0.84428	0.817696
STOM	Stimuli-sensing channels//Neutrophil degranulation	-1.39402	-0.047775	0.00321863	0.969256	0.218147	0.999486	-1.25387	3.24095	0.0274908	0.377278	0.84428	0.819648
G3BP2		-1.38852	-0.178094	0.00334462	0.721681	0.218622	0.999486	2.30761	2.7464	0.934227	0.617662	0.97762	0.883491
E2F4	Cyclin D associated events in G1//Cyclin A:Cdk2-associated events at S phase entry//G0 and Early G1//Cyclin E associated events during G1/S transition //TP53 Regulates Transcription of Genes Involved in G2 Cell Cycle Arrest//Activation of E2F1 target genes at G1/S//Transcription of E2F targets under negative control by p107 (RBL1) and p130 (RBL2) in complex with HDAC1//Transcription of E2F target…	1.3248	-0.072048	0.00330173	0.972092	0.218622	0.999486	2.64958	4.659	0.762558	0.0473354	0.915562	0.817696
TXN2	Degradation of cysteine and homocysteine//Detoxification of Reactive Oxygen Species	-1.38544	-0.178585	0.00341713	0.720567	0.218622	0.999486	1.48396	2.71242	0.655324	0.63636	0.879145	0.890547
SMIM14		1.31872	-0.200435	0.00344476	0.671648	0.218622	0.999486	1.18238	-0.222371	0.522145	0.0711498	0.848689	0.817696
TTC14		1.31669	-0.235086	0.00349359	0.596909	0.218622	0.999486	3.25576	2.50775	0.489326	0.753539	0.84513	0.933766
TMEM50B		-1.38238	-0.00236	0.00349071	0.860207	0.218622	0.999486	3.6248	2.42705	0.35322	0.801538	0.84428	0.951438
PRPSAP1		-1.38564	0.849468	0.0034125	0.00584375	0.218622	0.353292	3.71007	1.08515	0.325549	0.429575	0.84428	0.825325
SPG11		1.31832	0.407235	0.00345421	0.156532	0.218622	0.999486	-0.0969072	2.28157	0.143869	0.88987	0.84428	0.975969
NELFA	Tat-mediated elongation of the HIV-1 transcript//Abortive elongation of HIV-1 transcript in the absence of Tat//Tat-mediated HIV elongation arrest and recovery//Formation of the Early Elongation Complex//Formation of RNA Pol II elongation complex //TP53 Regulates Transcription of DNA Repair Genes//RNA Polymerase II Transcription Elongation//Pausing and recovery of Tat-mediated HIV elongation//For…	-1.37286	-0.30499	0.00372865	0.458936	0.225567	0.999486	2.39985	3.8772	0.887273	0.168626	0.960084	0.817696
DHX33		-1.37303	-0.028552	0.00372428	0.922908	0.225567	0.999486	1.55851	3.11812	0.690255	0.430925	0.887471	0.825325
NR2C2	Nuclear Receptor transcription pathway	1.3077	-0.220762	0.00371812	0.627349	0.225567	0.999486	3.06343	1.78377	0.570118	0.804283	0.8623	0.952822
DNAJA3		1.30697	0.751839	0.00373686	0.013867	0.225567	0.505114	0.748925	3.09715	0.358419	0.440507	0.84428	0.826717
EEF1E1	SeMet incorporation into proteins//Cytosolic tRNA aminoacylation	-1.37038	0.151233	0.00379303	0.521285	0.22695	0.999486	2.69219	3.00802	0.741791	0.482568	0.907481	0.841456
UTP11	rRNA modification in the nucleus and cytosol//Major pathway of rRNA processing in the nucleolus and cytosol	-1.36819	-0.30721	0.00385067	0.454868	0.228395	0.999486	1.63838	3.47529	0.728424	0.286982	0.900034	0.817696
BLOC1S2		-1.36559	0.110338	0.00392003	0.604815	0.230504	0.999486	3.02223	2.61915	0.588221	0.688846	0.8623	0.90777
SIRT2		-1.36126	1.14417	0.00403837	0.000263158	0.235433	0.0579033	1.41189	1.50685	0.622251	0.643587	0.872548	0.893206
RBMS1		1.28948	0.163905	0.00421365	0.496662	0.238327	0.999486	1.9856	2.17771	0.901115	0.953848	0.964023	0.99044
CSRP1	MTF1 activates gene expression	-1.35796	-0.511284	0.00413058	0.172098	0.238327	0.999486	1.88565	3.871	0.850536	0.170119	0.945596	0.817696
GAMT	Creatine metabolism	1.28976	-0.10902	0.00420554	0.883149	0.238327	0.999486	2.7373	3.54317	0.720008	0.263808	0.897734	0.817696
FOXK2	UCH proteinases	-1.35456	-6.8e-05	0.00422775	0.854756	0.238327	0.999486	3.33469	4.04153	0.458049	0.132543	0.84428	0.817696
CASP8AP2	SUMOylation of transcription cofactors	1.28574	-0.424854	0.00432253	0.26973	0.241672	0.999486	2.99041	4.00388	0.602378	0.140229	0.866807	0.817696
FAM118A		-1.34626	0.430146	0.00447358	0.137217	0.246286	0.999486	1.4968	3.85363	0.661288	0.174353	0.879145	0.817696
INTS4	RNA polymerase II transcribes snRNA genes	-1.34309	-0.126104	0.00457085	0.842475	0.246286	0.999486	1.34097	3.29259	0.59044	0.35601	0.862383	0.819648
KBTBD6	Neddylation//Antigen processing: Ubiquitination & Proteasome degradation	1.27436	0.006476	0.00466966	0.839232	0.246286	0.999486	1.08777	1.39109	0.48343	0.580595	0.84513	0.869427
SGO1	Resolution of Sister Chromatid Cohesion//Mitotic Prometaphase//Separation of Sister Chromatids//RHO GTPases Activate Formins//Amplification of signal from unattached kinetochores via a MAD2 inhibitory signal	-1.3394	1.51222	0.00468618	1.89812e-06	0.246286	0.00161838	3.67533	2.30578	0.336649	0.875045	0.84428	0.972689
GMPR2	Purine salvage	-1.33916	-0.735481	0.00469392	0.0408923	0.246286	0.840911	3.82017	3.41026	0.291968	0.310439	0.84428	0.817696
RBM23		1.27692	0.625119	0.00458929	0.0378167	0.246286	0.811156	0.300139	0.507987	0.227598	0.215797	0.84428	0.817696
ANXA4		-1.34584	-0.01196	0.0044862	0.883108	0.246286	0.999486	-0.245197	2.49321	0.119528	0.762118	0.84428	0.937157
PRPF4	mRNA Splicing - Major Pathway	-1.344	0.068122	0.00454256	0.696824	0.246286	0.999486	4.67051	3.88067	0.109629	0.167793	0.84428	0.817696
OGDH	Glyoxylate metabolism and glycine degradation//Citric acid cycle (TCA cycle)//Lysine catabolism	1.26939	0.079484	0.00482888	0.671545	0.249909	0.999486	1.98922	3.54814	0.902955	0.262162	0.965155	0.817696
MKRN1	AKT phosphorylates targets in the cytosol//Antigen processing: Ubiquitination & Proteasome degradation//Regulation of PTEN stability and activity	-1.33199	1.37645	0.00492642	1.34458e-05	0.249909	0.00655098	1.55395	2.26635	0.688099	0.899211	0.886769	0.978099
STRN4		1.26506	-0.488829	0.0049717	0.194468	0.249909	0.999486	1.47948	4.00478	0.653244	0.140041	0.879145	0.817696
IRF3	TRAF3-dependent IRF activation pathway//Regulation of innate immune responses to cytosolic DNA//Negative regulators of DDX58/IFIH1 signaling//IRF3 mediated activation of type 1 IFN//ISG15 antiviral mechanism//Interferon alpha/beta signaling//TRAF6 mediated IRF7 activation//TICAM1-dependent activation of IRF3/IRF7//Interferon gamma signaling//LRR FLII-interacting protein 1 (LRRFIP1) activates type…	-1.3305	0.229763	0.0049762	0.379268	0.249909	0.999486	3.39173	2.62971	0.43616	0.682822	0.84428	0.904902
MRPL40	Mitochondrial translation elongation//Mitochondrial translation initiation//Mitochondrial translation termination	-1.3303	-0.090702	0.0049828	0.927103	0.249909	0.999486	4.00867	3.30787	0.24005	0.349867	0.84428	0.819648
SGPL1	Sphingolipid de novo biosynthesis	1.26889	-0.917201	0.00484534	0.00945699	0.249909	0.413501	4.22341	2.43685	0.189266	0.795664	0.84428	0.949314
GUSB	HS-GAG degradation//Hyaluronan uptake and degradation//Neutrophil degranulation//MPS VII - Sly syndrome	-1.32845	-0.148099	0.00504493	0.790737	0.251179	0.999486	1.96532	3.30817	0.890811	0.349747	0.961666	0.819648
BLOC1S5		1.25945	0.116936	0.00516242	0.590939	0.255166	0.999486	2.18628	3.09847	0.996321	0.439899	0.998522	0.826508
GOLGA8B		-1.32322	-0.035608	0.00522495	0.939898	0.256399	0.999486	2.5302	3.02614	0.821621	0.473847	0.93546	0.837327
RMND5B		1.25436	1.21442	0.00534145	0.000112507	0.258397	0.0306965	1.16259	2.7208	0.513921	0.631726	0.847718	0.889004
EIF2B3	Recycling of eIF2:GDP	-1.32037	0.687511	0.00532551	0.0234618	0.258397	0.652854	4.99602	4.32516	0.0704681	0.084665	0.84428	0.817696
GTF2H1	Tat-mediated elongation of the HIV-1 transcript//RNA Polymerase I Transcription Initiation//NoRC negatively regulates rRNA expression//Formation of TC-NER Pre-Incision Complex//Transcription-Coupled Nucleotide Excision Repair (TC-NER)//mRNA Capping//RNA Polymerase I Transcription Termination//Formation of the Early Elongation Complex//Dual incision in TC-NER//Gap-filling DNA repair synthesis and …	1.24989	0.073724	0.00550268	0.684316	0.264322	0.999486	3.41578	3.45574	0.427115	0.293904	0.84428	0.817696
DHDDS	Defective DHDDS causes retinitis pigmentosa 59//Synthesis of Dolichyl-phosphate	1.24555	0.319307	0.00566389	0.249943	0.270164	0.999486	3.72345	2.28388	0.32134	0.888452	0.84428	0.975969
SLC39A1	Zinc influx into cells by the SLC39 gene family	-1.31003	-0.374605	0.00570491	0.341364	0.270231	0.999486	3.9196	5.22874	0.263711	0.0152918	0.84428	0.817696
NLRP1	The NLRP1 inflammasome	1.23952	-0.329242	0.00589462	0.415609	0.273826	0.999486	1.98337	0.228296	0.899983	0.14572	0.963417	0.817696
REPS1	Clathrin-mediated endocytosis//Cargo recognition for clathrin-mediated endocytosis	1.23935	0.357795	0.00590124	0.205129	0.273826	0.999486	1.91018	3.11973	0.862901	0.430196	0.950826	0.825325
WBSCR22		-1.30576	-0.150384	0.00586865	0.78541	0.273826	0.999486	1.73253	2.48309	0.774297	0.768112	0.92078	0.937932
RNF103	ER Quality Control Compartment (ERQC)	-1.2947	-0.042819	0.00631235	0.95729	0.276222	0.999486	2.13718	1.62262	0.978526	0.709253	0.996016	0.917397
SERTAD2		1.23373	-0.542389	0.00612417	0.144368	0.276222	0.999486	2.06161	2.51963	0.939865	0.746547	0.980809	0.931281
ZNF331	Generic Transcription Pathway	1.23623	-0.534649	0.00602403	0.150925	0.276222	0.999486	1.97733	0.57532	0.896913	0.235806	0.962707	0.817696
TMEM38B		-1.29656	-0.059995	0.00623579	0.998783	0.276222	0.999486	2.42546	4.29113	0.874298	0.0895397	0.956786	0.817696
VAV1	G alpha (12/13) signalling events//PI5P, PP2A and IER3 Regulate PI3K/AKT Signaling//PIP3 activates AKT signaling//Interleukin-3, Interleukin-5 and GM-CSF signaling//GPVI-mediated activation cascade//Regulation of actin dynamics for phagocytic cup formation//Signaling by SCF-KIT//VEGFA-VEGFR2 Pathway//CD28 dependent Vav1 pathway//Regulation of signaling by CBL//Antigen activates B Cell Receptor (B…	1.23389	0.114835	0.00611784	0.595342	0.276222	0.999486	1.92396	0.809052	0.869863	0.3153	0.954297	0.817696
LIPT1	Glyoxylate metabolism and glycine degradation	1.22923	1.05126	0.00630847	0.00075807	0.276222	0.114907	2.63074	1.67363	0.771798	0.738925	0.919831	0.928861
AP000347.2		-1.29361	-0.324682	0.00635785	0.423566	0.276222	0.999486	2.78972	2.48365	0.694976	0.767782	0.888816	0.937932
NVL		1.23235	0.876087	0.00618031	0.00455318	0.276222	0.323513	2.79807	1.76183	0.691019	0.791136	0.887496	0.947606
CEP63	AURKA Activation by TPX2//Loss of Nlp from mitotic centrosomes//Recruitment of NuMA to mitotic centrosomes//Regulation of PLK1 Activity at G2/M Transition//Loss of proteins required for interphase microtubule organization from the centrosome//Anchoring of the basal body to the plasma membrane//Recruitment of mitotic centrosome proteins and complexes	-1.2995	0.825592	0.00611617	0.00727257	0.276222	0.383679	3.6254	2.77913	0.353022	0.599889	0.84428	0.875987
CEP41	AURKA Activation by TPX2//Loss of Nlp from mitotic centrosomes//Recruitment of NuMA to mitotic centrosomes//Regulation of PLK1 Activity at G2/M Transition//Loss of proteins required for interphase microtubule organization from the centrosome//Anchoring of the basal body to the plasma membrane//Recruitment of mitotic centrosome proteins and complexes	-1.29433	0.573987	0.00632758	0.0546121	0.276222	0.907203	0.460705	2.15682	0.269826	0.966767	0.84428	0.994349
RPS6KB2	Constitutive Signaling by AKT1 E17K in Cancer//AKT phosphorylates targets in the nucleus	-1.29061	0.731361	0.00648413	0.0164552	0.278479	0.547518	3.36197	2.63107	0.447503	0.682044	0.84428	0.904621
SIMC1		-1.29043	-1.05839	0.00649144	0.00250469	0.278479	0.238978		1.66188		0.732055		0.927136
LUZP1		-1.28026	-0.696369	0.00693695	0.0540864	0.295731	0.907203	4.35721	4.10304	0.16191	0.120691	0.84428	0.817696
COQ6	Ubiquinol biosynthesis	-1.27751	0.288847	0.00706241	0.289956	0.299209	0.999486	1.57826	3.19266	0.699626	0.397861	0.890268	0.821337
MRS2	Miscellaneous transport and binding events	-1.27232	-0.101697	0.00730404	0.900685	0.30565	0.999486	1.81727	3.0797	0.816269	0.448575	0.933741	0.827836
METTL9		-1.27239	-0.025127	0.00730064	0.914673	0.30565	0.999486	3.48977	2.94555	0.399983	0.513306	0.84428	0.847557
LEPROTL1		1.20428	-0.006614	0.00742164	0.870342	0.306806	0.999486	1.2602	2.57802	0.555147	0.712494	0.856661	0.918526
SSR1	XBP1(S) activates chaperone genes//SRP-dependent cotranslational protein targeting to membrane	-1.27076	-0.079402	0.00737782	0.954337	0.306806	0.999486	-0.752311	1.76404	0.0597816	0.79246	0.84428	0.947606
ACBD5	Peroxisomal lipid metabolism	-1.26305	0.625168	0.00775404	0.037803	0.31078	0.811156	2.25213	1.9864	0.962595	0.927831	0.991191	0.985394
C19orf24		-1.26313	0.024539	0.00775005	0.796722	0.31078	0.999486	3.10794	3.57359	0.550871	0.253853	0.854566	0.817696
HECTD4		1.19843	0.113976	0.00770677	0.597146	0.31078	0.999486	3.27182	2.18239	0.482872	0.950956	0.84513	0.990165
COQ10A	Respiratory electron transport	1.19674	-1.048	0.00779114	0.00277816	0.31078	0.252665	0.908098	3.21648	0.414403	0.387623	0.84428	0.819648
SLC12A6	Cation-coupled Chloride cotransporters//Defective SLC12A6 causes agenesis of the corpus callosum, with peripheral neuropathy (ACCPN)	1.20094	0.074703	0.00758309	0.682139	0.31078	0.999486	0.89089	2.42336	0.408112	0.803754	0.84428	0.952772
C22orf39		-1.26425	-0.090746	0.00769446	0.926997	0.31078	0.999486	0.705044	1.55492	0.343862	0.670554	0.84428	0.902173
SCFD1	COPII-mediated vesicle transport	-1.2612	0.60256	0.00784668	0.04459	0.311176	0.868996	1.79872	2.46895	0.807031	0.776508	0.931447	0.94117
AP4B1	Golgi Associated Vesicle Biogenesis//Lysosome Vesicle Biogenesis	-1.25747	1.13565	0.00803701	0.000290865	0.316881	0.0619996	3.10972	3.21303	0.550107	0.389095	0.854472	0.819648
PTCD3	Mitochondrial translation elongation//Mitochondrial translation initiation//Mitochondrial translation termination	-1.25471	0.029195	0.00818015	0.785856	0.320671	0.999486	1.45534	2.64913	0.642102	0.671796	0.878387	0.902173
NIPAL3	Miscellaneous transport and binding events	1.18317	0.150095	0.00849755	0.523526	0.327468	0.999486	1.86453	2.74535	0.839916	0.618239	0.94239	0.883491
ZC3H4		1.18441	-0.365025	0.00843083	0.356291	0.327468	0.999486	3.41393	1.74744	0.427806	0.782549	0.84428	0.944003
SNAPC5	RNA Polymerase III Transcription Initiation From Type 3 Promoter//RNA polymerase II transcribes snRNA genes//RNA Polymerase III Abortive And Retractive Initiation	-1.24902	-0.428948	0.00848276	0.264385	0.327468	0.999486	3.84758	3.6617	0.283982	0.226504	0.84428	0.817696
SLC50A1	Cellular hexose transport	1.17875	-0.001976	0.00874003	0.859293	0.332804	0.999486	1.39538	3.1884	0.614778	0.399709	0.871294	0.821337
NARFL		1.17971	0.21449	0.00868684	0.404855	0.332804	0.999486	3.68989	1.19529	0.331969	0.48115	0.84428	0.840797
BTG1		-1.24356	-0.224585	0.00878239	0.61916	0.332804	0.999486	4.61977	3.97306	0.11705	0.146774	0.84428	0.817696
SQSTM1	p75NTR recruits signalling complexes//Interleukin-1 signaling//Pink/Parkin Mediated Mitophagy//NRIF signals cell death from the nucleus//NF-kB is activated and signals survival	-1.23791	-0.181489	0.00910226	0.713994	0.338572	0.999486	2.34754	2.68898	0.913861	0.649393	0.96841	0.896481
RTCA		-1.23737	0.548019	0.00913316	0.0652868	0.338572	0.9653	2.90311	3.18449	0.641986	0.401409	0.878387	0.821337
KIAA1468		-1.23809	-0.079658	0.00909162	0.95372	0.338572	0.999486	3.29901	3.10333	0.472046	0.437671	0.84513	0.826508
NTMT1		1.17336	-0.133095	0.00904398	0.825945	0.338572	0.999486	3.83232	4.99564	0.288408	0.0247993	0.84428	0.817696
TRAF2	Regulation of necroptotic cell death//TNFR1-induced proapoptotic signaling//Ub-specific processing proteases//TNF receptor superfamily (TNFSF) members mediating non-canonical NF-kB pathway//RIPK1-mediated regulated necrosis//Regulation by c-FLIP//via Death Receptors in the presence of ligand//TNFR1-induced NFkappaB signaling pathway//TNF signaling//TRAF6 mediated NF-kB activation//Dimerization of…	-1.23649	0.557976	0.00918461	0.0610062	0.338639	0.954412	1.75741	2.36139	0.786556	0.841164	0.924394	0.965081
GATB		-1.23478	0.568988	0.00928406	0.0565456	0.340466	0.920169	4.36301	4.8109	0.160795	0.0356266	0.84428	0.817696
PPP1R12B	RHO GTPases activate CIT//RHO GTPases Activate ROCKs//RHO GTPases activate PKNs//RHO GTPases activate PAKs	1.16604	0.273484	0.00947151	0.31169	0.34141	0.999486	1.94968	1.2038	0.882882	0.485271	0.96002	0.842365
MBP		1.16711	-0.135679	0.00940807	0.819854	0.34141	0.999486	1.89236	3.38382	0.853913	0.320326	0.946874	0.817696
DPP9		1.16539	-0.128981	0.00951004	0.835664	0.34141	0.999486	1.47573	2.80109	0.651511	0.58809	0.879145	0.872943
ALKBH6		1.16542	-1.35719	0.00950842	8.57013e-05	0.34141	0.0265713		2.55988		0.723018		0.923368
VPS33A		-1.22932	0.768035	0.00960892	0.0120817	0.343154	0.47342	0.563675	1.90397	0.299577	0.877186	0.84428	0.973398
ARID2	RUNX1 interacts with co-factors whose precise effect on RUNX1 targets is not known//RMTs methylate histone arginines	1.16097	-0.224225	0.00977836	0.619929	0.347387	0.999486	1.82075	2.18213	0.818004	0.951116	0.934415	0.990165
GSTM2	Glutathione conjugation	-1.22542	-1.06068	0.00984714	0.00244796	0.348017	0.238536	1.13885	2.80242	0.504138	0.587382	0.845662	0.872518
RPTOR	mTORC1-mediated signalling//Macroautophagy//HSF1-dependent transactivation//Energy dependent regulation of mTOR by LKB1-AMPK//TP53 Regulates Metabolic Genes//mTOR signalling//Regulation of PTEN gene transcription	1.15129	-0.569647	0.0103884	0.123004	0.361794	0.999486	2.0975	3.19177	0.958212	0.398245	0.989339	0.821337
TMEM134		1.15117	-0.218531	0.0103961	0.63215	0.361794	0.999486	0.873211	1.01955	0.401709	0.400447	0.84428	0.821337
CHD6		-1.21822	0.046625	0.0103006	0.745565	0.361794	0.999486	4.46625	3.97372	0.141915	0.146631	0.84428	0.817696
PKN1	RHO GTPases activate PKNs//Activated PKN1 stimulates transcription of AR (androgen receptor) regulated genes KLK2 and KLK3	1.14888	-0.265702	0.0105452	0.534211	0.363869	0.999486	2.14721	2.82963	0.983666	0.572926	0.997622	0.866887
ZFX		1.14862	0.187832	0.0105624	0.451913	0.363869	0.999486	1.67601	2.17795	0.746655	0.953698	0.908595	0.990435
URGCP		1.14745	0.214834	0.0106393	0.404268	0.364676	0.999486	1.22744	2.33261	0.54113	0.858662	0.852473	0.968819
CD320	Defective CD320 causes methylmalonic aciduria//Cobalamin (Cbl, vitamin B12) transport and metabolism	-1.21132	-0.194499	0.0107521	0.684811	0.366702	0.999486	1.78295	4.25	0.799199	0.0957302	0.927586	0.817696
NTAN1		1.14316	-0.460702	0.010927	0.225407	0.370811	0.999486	1.16548	0.868834	0.515118	0.338176	0.847718	0.817723
MTHFD1	Metabolism of folate and pterines	-1.2059	-0.217722	0.0111197	0.633895	0.375481	0.999486	2.74497	3.33945	0.716324	0.337378	0.895866	0.817723
APAF1	Formation of apoptosome//Activation of caspases through apoptosome-mediated cleavage//Transcriptional Regulation by E2F6//Neutrophil degranulation//TP53 Regulates Transcription of Caspase Activators and Caspases	1.13403	-0.005592	0.0115607	0.867905	0.379562	0.999486	2.27554	1.11824	0.950616	0.44472	0.986073	0.827836
MRPS31	Mitochondrial translation elongation//Mitochondrial translation initiation//Mitochondrial translation termination	-1.19956	-0.099537	0.0115636	0.905867	0.379562	0.999486	2.80164	3.95388	0.68933	0.150964	0.886769	0.817696
MMAB	Defective MMAB causes methylmalonic aciduria type cblB//Cobalamin (Cbl, vitamin B12) transport and metabolism	-1.19941	0.285656	0.0115744	0.294384	0.379562	0.999486	0.774411	3.35111	0.367048	0.332843	0.84428	0.817723
SLC26A2	Transport and synthesis of PAPS//Defective SLC26A2 causes chondrodysplasias//Multifunctional anion exchangers	-1.20133	1.35389	0.0114379	1.83249e-05	0.379562	0.00833293	0.610996	2.65701	0.313957	0.66734	0.84428	0.901193
ZNF574		-1.20064	0.026149	0.0114869	0.79296	0.379562	0.999486	4.10282	2.51962	0.216713	0.746554	0.84428	0.931281
CSF3R	Other interleukin signaling	1.13457	-1.97972	0.0115223	6.11394e-09	0.379562	1.48834e-05	-1.14995	1.40632	0.0325375	0.588717	0.84428	0.873154
EHBP1		-1.19852	-0.38667	0.0116378	0.323143	0.379817	0.999486	0.988682	2.47876	0.444615	0.77068	0.84428	0.938716
NBPF12		1.1312	-0.186382	0.0117639	0.702967	0.382102	0.999486	2.64947	2.19932	0.762613	0.940497	0.915562	0.988616
KNTC1	Resolution of Sister Chromatid Cohesion//Mitotic Prometaphase//Separation of Sister Chromatids//RHO GTPases Activate Formins//Amplification of signal from unattached kinetochores via a MAD2 inhibitory signal	-1.19455	0.061672	0.0119251	0.711328	0.385502	0.999486	2.0154	1.0496	0.916286	0.413641	0.969356	0.825181
AP4M1	Lysosome Vesicle Biogenesis	-1.19151	-1.1961	0.0121499	0.000581911	0.390916	0.101775	2.15632	3.42682	0.988334	0.30435	0.997898	0.817696
DNAJC14		1.12268	0.322221	0.0123945	0.246328	0.391401	0.999486	1.62882	1.8873	0.723821	0.866996	0.898179	0.969154
CFAP97		-1.18942	0.085221	0.0123059	0.658919	0.391401	0.999486	2.81676	3.13152	0.68219	0.424868	0.886009	0.825181
ZNF136	Generic Transcription Pathway	1.12471	0.017935	0.0122418	0.812201	0.391401	0.999486	1.41533	2.06608	0.623816	0.977068	0.872548	0.995476
TNS3	MET interacts with TNS proteins	1.12296	-0.968605	0.0123729	0.00594523	0.391401	0.353292	4.49156	1.73198	0.137557	0.773348	0.84428	0.940119
PIGG	Synthesis of glycosylphosphatidylinositol (GPI)	-1.18521	-0.250989	0.0126267	0.563924	0.395076	0.999486	2.58012	3.91889	0.796776	0.15884	0.927236	0.817696
NDUFAF7	Complex I biogenesis	1.11995	0.142507	0.0126028	0.538598	0.395076	0.999486	3.06117	3.65033	0.571106	0.229912	0.8623	0.817696
TAPT1		1.11698	0.33119	0.0128331	0.235432	0.395354	0.999486	2.20668	1.02264	0.985866	0.401792	0.997898	0.821416
CUL4A	Formation of TC-NER Pre-Incision Complex//Transcription-Coupled Nucleotide Excision Repair (TC-NER)//Recognition of DNA damage by PCNA-containing replication complex//Dual incision in TC-NER//Gap-filling DNA repair synthesis and ligation in TC-NER//Dual Incision in GG-NER//Neddylation//Formation of Incision Complex in GG-NER//DNA Damage Recognition in GG-NER	-1.18376	-0.299131	0.0127386	0.469771	0.395354	0.999486	1.48215	3.38985	0.654484	0.318055	0.879145	0.817696
FAM129C		1.11789	-0.212354	0.0127619	0.645522	0.395354	0.999486	2.89253	-0.384356	0.646856	0.0535801	0.878787	0.817696
WWP2	NOTCH3 Activation and Transmission of Signal to the Nucleus//Regulation of PTEN stability and activity	-1.18211	0.138517	0.0128674	0.54661	0.395354	0.999486	3.88748	1.34952	0.272625	0.558699	0.84428	0.862934
MCTP2		-1.18018	-0.443168	0.0130194	0.24639	0.396346	0.999486	1.95131	3.04893	0.883708	0.462996	0.96002	0.83432
DYNLT3		1.11392	0.064809	0.013074	0.704261	0.396346	0.999486	1.71246	1.58551	0.764444	0.68794	0.91588	0.907102
ZNF576		-1.17959	0.52512	0.0130655	0.0760756	0.396346	0.990143	2.82757	3.41412	0.677104	0.309013	0.884812	0.817696
SH3YL1		1.11196	-0.245633	0.0132303	0.574935	0.399064	0.999486	2.02646	1.16566	0.92192	0.466955	0.970803	0.835719
CD55	Class B/2 (Secretin family receptors)//Regulation of Complement cascade//Neutrophil degranulation//COPI-mediated anterograde transport	-1.1769	0.013463	0.0132807	0.822726	0.399064	0.999486	2.95005	3.54246	0.62055	0.264044	0.872482	0.817696
GTSE1	G2/M Checkpoints//The role of GTSE1 in G2/M progression after G2 checkpoint	1.10878	0.278643	0.0134875	0.304275	0.403501	0.999486	2.56954	1.39627	0.802027	0.583347	0.929166	0.8703
PPIL3	mRNA Splicing - Major Pathway	-1.1708	-0.033881	0.0137803	0.935737	0.408676	0.999486	2.75989	2.74336	0.709181	0.619325	0.892576	0.883491
MRPS22	Mitochondrial translation elongation//Mitochondrial translation initiation//Mitochondrial translation termination	-1.17151	-0.056775	0.0137214	0.991	0.408676	0.999486	3.37614	3.74809	0.442081	0.201798	0.84428	0.817696
CALCOCO1		1.10347	-0.223583	0.0139275	0.621302	0.411253	0.999486	2.67566	3.99603	0.749828	0.141875	0.909264	0.817696
AHDC1		1.10226	-0.168414	0.0140291	0.74375	0.412467	0.999486	2.18186	-0.133134	0.998582	0.0826921	0.999588	0.817696
RNF121		1.10038	-0.661713	0.0141887	0.0685816	0.413593	0.967819	2.11789	1.20672	0.968651	0.486687	0.993623	0.842775
TTLL5	Carboxyterminal post-translational modifications of tubulin	1.10064	0.422429	0.0141667	0.143506	0.413593	0.999486	0.942155	0.397805	0.427021	0.185742	0.84428	0.817696
SEPT11		1.09906	-0.431016	0.0143021	0.261713	0.415127	0.999486	3.67577	3.13453	0.336506	0.42351	0.84428	0.825181
ANKRD40		1.09627	-0.158739	0.0145435	0.76602	0.419998	0.999486	1.87407	2.69713	0.844709	0.644847	0.943761	0.893822
TUBGCP5	Recruitment of NuMA to mitotic centrosomes//Recruitment of mitotic centrosome proteins and complexes	1.0957	0.908048	0.0145931	0.00334765	0.419998	0.275112	0.881427	1.6277	0.404677	0.712188	0.84428	0.918305
FBXO5	SCF-beta-TrCP mediated degradation of Emi1//Regulation of APC/C activators between G1/S and early anaphase//Mitotic Metaphase/Anaphase Transition//Phosphorylation of Emi1//Activation of E2F1 target genes at G1/S	-1.15831	0.028395	0.014854	0.78772	0.424541	0.999486	3.1753	3.4081	0.522358	0.311239	0.848689	0.817696
SHMT1	Carnitine synthesis//Metabolism of folate and pterines//Serine biosynthesis	-1.15807	-0.008894	0.0148754	0.875782	0.424541	0.999486	4.41766	4.09108	0.150577	0.122927	0.84428	0.817696
STX8		-1.15587	0.720822	0.0150726	0.0179458	0.428376	0.576902	3.4308	2.70823	0.421521	0.638681	0.84428	0.891535
PPM1F		1.08783	-0.278912	0.015296	0.508224	0.432214	0.999486	1.41323	-0.373668	0.622861	0.0546155	0.872548	0.817696
SMUG1	Cleavage of the damaged pyrimidine //Recognition and association of DNA glycosylase with site containing an affected pyrimidine//Displacement of DNA glycosylase by APEX1	-1.15298	0.595586	0.0153344	0.0468807	0.432214	0.86987	0.890454	3.50213	0.407954	0.27766	0.84428	0.817696
RIF1	Nonhomologous End-Joining (NHEJ)	-1.15058	0.009931	0.0155555	0.83106	0.433869	0.999486	2.31309	2.63083	0.931428	0.682184	0.976073	0.904621
DHX37	rRNA modification in the nucleus and cytosol//Major pathway of rRNA processing in the nucleolus and cytosol	-1.15053	0.676998	0.0155599	0.025484	0.433869	0.675884	1.54447	3.58529	0.683623	0.250094	0.886009	0.817696
NEK2	AURKA Activation by TPX2//Loss of Nlp from mitotic centrosomes//Recruitment of NuMA to mitotic centrosomes//Regulation of PLK1 Activity at G2/M Transition//APC-Cdc20 mediated degradation of Nek2A//Loss of proteins required for interphase microtubule organization from the centrosome//Anchoring of the basal body to the plasma membrane//Recruitment of mitotic centrosome proteins and complexes	-1.15027	1.26042	0.0155839	6.30104e-05	0.433869	0.0214897	4.23152	2.73733	0.187516	0.622628	0.84428	0.885146
HPS1	RAB GEFs exchange GTP for GDP on RABs	-1.14778	0.065081	0.015816	0.703649	0.436765	0.999486	0.941499	2.84957	0.426775	0.562438	0.84428	0.863384
BLOC1S3	Golgi Associated Vesicle Biogenesis	1.08281	-0.869885	0.0157601	0.0142164	0.436765	0.505114	0.939714	1.37656	0.426109	0.572894	0.84428	0.866887
TTLL4	Carboxyterminal post-translational modifications of tubulin	-1.14373	-0.002954	0.0162008	0.861621	0.442963	0.999486	3.38608	2.11575	0.438303	0.99218	0.84428	0.997776
JADE1	HATs acetylate histones	-1.14337	-0.109624	0.0162353	0.881705	0.442963	0.999486	4.28606	3.78686	0.17606	0.191371	0.84428	0.817696
CCNB1IP1		1.0785	-0.302029	0.0161687	0.464394	0.442963	0.999486	0.00712441	3.71939	0.163097	0.209778	0.84428	0.817696
NGRN		1.07341	0.489624	0.0166624	0.0956334	0.451303	0.999486	1.97069	2.50559	0.893541	0.75481	0.961666	0.933863
CYHR1		1.0733	-0.688833	0.0166733	0.0569993	0.451303	0.920169	4.83711	4.22951	0.0878513	0.0989386	0.84428	0.817696
ARFGEF1		1.07078	-0.183305	0.0169228	0.709894	0.45445	0.999486	0.368026	2.64826	0.244839	0.672288	0.84428	0.902173
VWA7		1.07096	-0.536377	0.0169046	0.149442	0.45445	0.999486		1.40582		0.588446		0.872943
ALS2	RAB GEFs exchange GTP for GDP on RABs	1.06862	0.274374	0.0171391	0.310402	0.458454	0.999486	1.15284	2.69076	0.509888	0.648398	0.846985	0.896387
IRF9	Interferon alpha/beta signaling//Interferon gamma signaling	1.06737	-0.280018	0.017265	0.506079	0.460017	0.999486	-0.160403	3.26428	0.133018	0.367573	0.84428	0.819648
KAT6B	HATs acetylate histones	1.06599	-0.721231	0.0174056	0.0453434	0.461961	0.86912	3.32229	3.32828	0.462886	0.341762	0.84513	0.818811
FRMD8		-1.13039	0.98317	0.0175261	0.00156999	0.462618	0.195616	1.76486	1.09595	0.790239	0.434486	0.925172	0.825527
MTA2	ERCC6 (CSB) and EHMT2 (G9a) positively regulate rRNA expression//RNA Polymerase I Transcription Initiation//HDACs deacetylate histones//Regulation of PTEN gene transcription//Regulation of TP53 Activity through Acetylation	1.06443	-0.206595	0.0175661	0.658093	0.462618	0.999486	3.81029	3.8237	0.294884	0.181836	0.84428	0.817696
CRTC2	Circadian Clock//Transcriptional activation of mitochondrial biogenesis	-1.12919	0.317753	0.0176489	0.251886	0.463012	0.999486	2.86405	2.36123	0.66005	0.841258	0.879145	0.965081
LARP4		-1.12848	0.327888	0.0177232	0.239403	0.463179	0.999486	2.07868	2.16557	0.948587	0.961354	0.984921	0.992492
MPDU1	Defective MPDU1 causes MPDU1-CDG (CDG-1f)//Biosynthesis of the N-glycan precursor (dolichol lipid-linked oligosaccharide, LLO) and transfer to a nascent protein	1.06098	0.021728	0.0179247	0.803301	0.464885	0.999486	2.98626	3.43598	0.604236	0.301016	0.867195	0.817696
LIMK2	Sema4D induced cell migration and growth-cone collapse//RHO GTPases Activate ROCKs//EPHB-mediated forward signaling	1.06151	0.25299	0.0178694	0.342314	0.464885	0.999486	4.48731	4.14656	0.138282	0.112819	0.84428	0.817696
LNPK		-1.12299	0.569566	0.0183013	0.0563191	0.469304	0.920169	2.51004	1.79337	0.831705	0.810053	0.940068	0.953714
JMJD6	HDMs demethylate histones	1.05741	1.03927	0.0183015	0.00086419	0.469304	0.125418	3.53525	4.57397	0.383832	0.0551992	0.84428	0.817696
GTF3C4	RNA Polymerase III Transcription Initiation From Type 2 Promoter//RNA Polymerase III Transcription Initiation From Type 1 Promoter//RNA Polymerase III Abortive And Retractive Initiation	-1.12368	0.974685	0.0182274	0.00171431	0.469304	0.198192	4.64482	2.26869	0.113339	0.897772	0.84428	0.977009
ADCY7	G alpha (s) signalling events//G alpha (i) signalling events//Hedgehog 'off' state//Glucagon signaling in metabolic regulation//Vasopressin regulates renal water homeostasis via Aquaporins//G alpha (z) signalling events//PKA activation in glucagon signalling//Adenylate cyclase inhibitory pathway//Adenylate cyclase activating pathway//PKA activation	1.05407	-0.654318	0.0186616	0.0720558	0.476744	0.978627	0.918086	3.2485	0.41808	0.37412	0.84428	0.819648
CCDC14		-1.11869	-0.041819	0.018765	0.954877	0.477596	0.999486	2.62202	2.88163	0.776088	0.545779	0.921386	0.858112
GGA2	TBC/RABGAPs//Amyloid fiber formation	-1.11802	0.836344	0.0188384	0.00659428	0.477683	0.359843	2.43231	2.3576	0.870834	0.843461	0.954853	0.965081
MRRF	Mitochondrial translation termination	-1.11168	-0.477779	0.0195435	0.206229	0.484744	0.999486	2.13632	2.68128	0.978086	0.653696	0.996016	0.897334
WDR3	rRNA modification in the nucleus and cytosol//Major pathway of rRNA processing in the nucleolus and cytosol	-1.11094	0.434217	0.019627	0.133986	0.484744	0.999486	2.0879	2.81076	0.953302	0.582932	0.987105	0.8703
GLYR1		-1.11043	-0.123703	0.0196854	0.848169	0.484744	0.999486	1.97814	3.27365	0.897322	0.363723	0.962918	0.819648
MYCBP2		1.04686	-0.345233	0.0194595	0.388411	0.484744	0.999486	2.78901	2.37028	0.695314	0.835772	0.888935	0.964113
ALDH5A1	Degradation of GABA	-1.11452	0.232249	0.0192245	0.3752	0.484744	0.999486	2.85206	2.80625	0.665638	0.585338	0.880511	0.871365
SPG21		-1.11397	0.305884	0.0192865	0.267074	0.484744	0.999486	1.20086	1.79285	0.529892	0.80974	0.849884	0.953714
PLA2G15	Hydrolysis of LPC	-1.11056	-0.108749	0.0196701	0.883797	0.484744	0.999486	0.79376	0.479265	0.373685	0.207644	0.84428	0.817696
DCUN1D5	Neddylation	-1.11176	-0.08602	0.0195348	0.938379	0.484744	0.999486	3.84828	4.47653	0.283779	0.065519	0.84428	0.817696
MKLN1		-1.10888	0.391442	0.0198624	0.171001	0.485597	0.999486	2.9697	2.03084	0.611673	0.955271	0.869837	0.990967
BCAP29		1.04354	0.209107	0.0198359	0.414114	0.485597	0.999486	1.32956	2.80927	0.58539	0.583724	0.8623	0.8703
CHMP3	Macroautophagy//Endosomal Sorting Complex Required For Transport (ESCRT)//Budding and maturation of HIV virion	-1.10664	-0.00375	0.0201206	0.863516	0.490153	0.999486	3.19957	2.76346	0.512276	0.60837	0.847718	0.881157
KIAA0100		-1.10155	-0.259876	0.0207188	0.545882	0.502928	0.999486	2.88797	2.88664	0.648963	0.543195	0.879145	0.858052
ARCN1	COPI-dependent Golgi-to-ER retrograde traffic//COPI-mediated anterograde transport	-1.10064	-0.188231	0.0208273	0.698816	0.503391	0.999486	2.49804	2.63783	0.83772	0.678204	0.941501	0.904385
CHMP7	Macroautophagy//Endosomal Sorting Complex Required For Transport (ESCRT)//Budding and maturation of HIV virion	-1.10015	-0.212978	0.0208854	0.644166	0.503391	0.999486	4.44946	4.76898	0.144864	0.0385806	0.84428	0.817696
PRKX		1.03384	-0.605283	0.0209748	0.0988956	0.503764	0.999486	2.13641	1.21707	0.978135	0.491736	0.996016	0.842945
CTNNA1	Adherens junctions interactions//CDO in myogenesis//RHO GTPases activate IQGAPs//VEGFR2 mediated vascular permeability	1.03229	-0.294635	0.0211621	0.47818	0.506481	0.999486	0.527376	3.72254	0.288849	0.20889	0.84428	0.817696
ZBED1	SUMOylation of chromatin organization proteins	-1.097	-0.129409	0.0212657	0.834652	0.507179	0.999486	4.24358	4.45013	0.184935	0.0685741	0.84428	0.817696
EIF2B2	Recycling of eIF2:GDP	-1.09588	0.452073	0.0214034	0.120506	0.508684	0.999486	5.67448	3.3005	0.0247964	0.352822	0.84428	0.819648
ITGAL	Integrin cell surface interactions//Neutrophil degranulation//Cell surface interactions at the vascular wall//Immunoregulatory interactions between a Lymphoid and a non-Lymphoid cell//RUNX3 Regulates Immune Response and Cell Migration	1.02829	-0.131641	0.0216515	0.829377	0.5113	0.999486	3.18238	0.912598	0.519406	0.355582	0.848689	0.819648
ZEB2		1.02759	-0.380698	0.0217383	0.332081	0.5113	0.999486	1.07775	1.62893	0.479425	0.712905	0.84513	0.918562
CDT1	Assembly of the pre-replicative complex//CDT1 association with the CDC6:ORC:origin complex//Activation of the pre-replicative complex//Activation of E2F1 target genes at G1/S//Orc1 removal from chromatin	-1.09325	0.215044	0.0217274	0.40391	0.5113	0.999486	3.99148	3.76193	0.244496	0.198028	0.84428	0.817696
GTF3C2	RNA Polymerase III Transcription Initiation From Type 2 Promoter//RNA Polymerase III Transcription Initiation From Type 1 Promoter//RNA Polymerase III Abortive And Retractive Initiation	-1.09196	-0.445966	0.0218876	0.242953	0.513042	0.999486	2.65264	3.37874	0.761064	0.322251	0.915375	0.817696
SERHL2		-1.08961	0.000197	0.0221827	0.854126	0.51641	0.999486	3.26787	1.76479	0.484456	0.792907	0.84513	0.947707
BSDC1		-1.09004	-0.075386	0.0221285	0.964031	0.51641	0.999486	4.13131	4.87127	0.209981	0.0317131	0.84428	0.817696
ALG1	Defective ALG1 causes ALG1-CDG (CDG-1k)//Biosynthesis of the N-glycan precursor (dolichol lipid-linked oligosaccharide, LLO) and transfer to a nascent protein	1.02081	0.658045	0.0225932	0.0295124	0.524178	0.724561	2.66425	4.68351	0.755389	0.0452511	0.912096	0.817696
PRCP	Intrinsic Pathway of Fibrin Clot Formation//Neutrophil degranulation	-1.08403	-0.028341	0.0228968	0.922401	0.52942	0.999486	-0.633318	2.89276	0.07092	0.54005	0.84428	0.856958
YTHDC2		-1.0832	0.106313	0.0230051	0.61335	0.530128	0.999486	2.4204	2.77266	0.876855	0.603382	0.958005	0.87829
MED11	Transcriptional regulation of white adipocyte differentiation//PPARA activates gene expression	-1.07909	0.773533	0.0235452	0.0115237	0.540747	0.47342	4.46207	3.00895	0.142645	0.482121	0.84428	0.841436
CSTF1	mRNA 3'-end processing//Processing of Intronless Pre-mRNAs//Cleavage of Growing Transcript in the Termination Region //mRNA Splicing - Major Pathway	-1.07813	0.40671	0.0236741	0.156997	0.541883	0.999486	1.80583	3.03818	0.810567	0.468098	0.931447	0.835728
ZNF292		-1.07712	0.089613	0.0238083	0.649318	0.541891	0.999486	2.3626	1.24269	0.906198	0.504345	0.965817	0.843273
PDS5A	Resolution of Sister Chromatid Cohesion//Establishment of Sister Chromatid Cohesion//Separation of Sister Chromatids//Cohesin Loading onto Chromatin	1.01137	0.019537	0.0238333	0.808439	0.541891	0.999486	3.12547	1.64999	0.543375	0.725125	0.852854	0.923976
IGF1R	Signaling by Type 1 Insulin-like Growth Factor 1 Receptor (IGF1R)//SHC-related events triggered by IGF1R//IRS-related events triggered by IGF1R	-1.07554	0.298646	0.0240217	0.276638	0.544358	0.999486	2.29959	2.54218	0.938325	0.73333	0.980026	0.927528
AHSA1		-1.07377	0.148229	0.0242622	0.527213	0.547988	0.999486	1.6917	2.17853	0.754294	0.95334	0.91145	0.9904
TFIP11	mRNA Splicing - Major Pathway	-1.07255	-0.271702	0.0244289	0.522325	0.548123	0.999486	2.09288	2.99577	0.955848	0.488518	0.988199	0.842945
C9orf85		1.00708	0.084384	0.0244159	0.660755	0.548123	0.999486	1.41547	0.647545	0.623877	0.258692	0.872548	0.817696
TROAP		-1.07082	-0.031031	0.0246681	0.928874	0.551676	0.999486	4.74942	2.84553	0.0988334	0.564554	0.84428	0.863384
TTF2		1.00275	0.328699	0.0250161	0.238423	0.553375	0.999486	2.68698	1.6312	0.744318	0.714217	0.907588	0.919227
TMEM248		1.00364	-0.066877	0.0248914	0.984585	0.553375	0.999486	2.78188	3.9641	0.698696	0.14872	0.890268	0.817696
LSP1		1.00238	-0.063665	0.0250686	0.992347	0.553375	0.999486	3.76748	1.66893	0.307737	0.736173	0.84428	0.9279
UBQLN2	Cargo recognition for clathrin-mediated endocytosis	-1.06799	-0.210066	0.0250629	0.650505	0.553375	0.999486	5.01515	4.32502	0.0685805	0.084684	0.84428	0.817696
FAM135A		0.997827	0.029726	0.0257145	0.78462	0.560378	0.999486	2.21368	1.6014	0.982284	0.697039	0.997233	0.912922
C8orf76		-1.06398	0.980988	0.0256307	0.001606	0.560378	0.195616	1.74118	2.12389	0.77855	0.987141	0.921435	0.997202
SLC25A44		0.998546	0.468362	0.0256115	0.109156	0.560378	0.999486	1.46352	1.21365	0.645871	0.490062	0.878787	0.842945
FAHD1	Citric acid cycle (TCA cycle)	-1.06346	-0.096908	0.0257054	0.91218	0.560378	0.999486	4.03684	4.13441	0.232888	0.114974	0.84428	0.817696
TMEM44		0.99679	-0.350009	0.0258637	0.380503	0.561835	0.999486	2.53596	1.27695	0.818744	0.521466	0.934602	0.85155
CD82		-1.06158	-0.264552	0.0259763	0.536505	0.562491	0.999486	-1.17203	3.36246	0.0314034	0.328466	0.84428	0.817696
SEMA4D	Sema4D mediated inhibition of cell attachment and migration//Sema4D induced cell migration and growth-cone collapse//Other semaphorin interactions	-1.05768	0.26445	0.0265454	0.32496	0.572995	0.999486	1.96862	2.35221	0.892487	0.846738	0.961666	0.965557
TBC1D31		0.989159	0.072695	0.0269848	0.686608	0.580642	0.999486	2.73203	1.89892	0.722541	0.874099	0.897891	0.972096
HOPX		0.987888	-1.67145	0.0271756	1.06196e-06	0.582908	0.00103481	-0.576389	-0.656808	0.0768217	0.0322232	0.84428	0.817696
RNASET2	Neutrophil degranulation	0.98709	0.369643	0.0272959	0.192588	0.583654	0.999486	4.23205	3.35689	0.187402	0.330609	0.84428	0.817696
MANBA	Neutrophil degranulation//Lysosomal oligosaccharide catabolism	-1.05007	-0.157894	0.0276897	0.767975	0.590223	0.999486	1.95513	3.18903	0.885646	0.399435	0.96002	0.821337
ZNF84		-1.04866	0.271091	0.027906	0.31517	0.59298	0.999486	2.67318	2.9855	0.751032	0.493534	0.910228	0.842945
INTS1	RNA polymerase II transcribes snRNA genes	0.981453	0.66785	0.0281593	0.0273648	0.596505	0.696474	4.64692	3.17608	0.113031	0.405079	0.84428	0.822335
THG1L	tRNA modification in the nucleus and cytosol	-1.04378	0.711352	0.0286658	0.0193847	0.597949	0.587659	2.31169	3.54643	0.932143	0.262729	0.97664	0.817696
MED29	Transcriptional regulation of white adipocyte differentiation//PPARA activates gene expression	-1.04423	-0.149497	0.0285959	0.787477	0.597949	0.999486	2.87151	2.06479	0.656582	0.976272	0.879145	0.995476
POLE	Telomere C-strand synthesis initiation//Recognition of DNA damage by PCNA-containing replication complex//Dual incision in TC-NER//Gap-filling DNA repair synthesis and ligation in TC-NER//Dual Incision in GG-NER//HDR through Homologous Recombination (HRR)//Termination of translesion DNA synthesis//PCNA-Dependent Long Patch Base Excision Repair//Activation of the pre-replicative complex//Gap-filli…	-1.04412	0.424424	0.0286128	0.141859	0.597949	0.999486	3.02984	2.8762	0.584856	0.548584	0.8623	0.859026
GON4L		-1.0447	0.261943	0.0285222	0.328706	0.597949	0.999486	1.0116	1.48671	0.453431	0.632424	0.84428	0.889436
C15orf38-AP3S2		-1.04479	0.133058	0.0285079	0.557666	0.597949	0.999486	3.38838	4.35398	0.43743	0.0807061	0.84428	0.817696
LATS1	Signaling by Hippo	0.97517	0.274989	0.0291493	0.309515	0.604144	0.999486	2.53632	2.16629	0.818565	0.960909	0.934602	0.992183
MYCBP		-1.04101	-0.172202	0.0291058	0.735088	0.604144	0.999486	3.28054	4.07604	0.479386	0.125787	0.84513	0.817696
SUV39H2	PKMTs methylate histone lysines	0.974432	0.279081	0.0292675	0.303651	0.604144	0.999486	3.28574	2.48156	0.477314	0.769022	0.84513	0.938201
HNRNPL	Processing of Capped Intron-Containing Pre-mRNA//mRNA Splicing - Major Pathway	0.973573	0.348216	0.0294056	0.215695	0.604144	0.999486	0.286351	0.943102	0.224204	0.368043	0.84428	0.819648
GET4		-1.03964	0.206618	0.0293246	0.418437	0.604144	0.999486	4.86498	3.9548	0.0845744	0.150761	0.84428	0.817696
PRKRIP1		-1.0374	0.972504	0.0296879	0.00175333	0.608112	0.198737	3.04746	4.06656	0.577103	0.127615	0.8623	0.817696
FAM98B	tRNA processing in the nucleus	0.965316	-0.144768	0.0307622	0.798519	0.611479	0.999486	2.12378	1.51574	0.971666	0.648541	0.994703	0.896387
MOB3A		-1.03252	0.48081	0.0304898	0.101067	0.611479	0.999486	1.76518	1.95591	0.790396	0.909055	0.925172	0.979392
CTSS	Neutrophil degranulation//Degradation of the extracellular matrix//MHC class II antigen presentation//Trafficking and processing of endosomal TLR//Endosomal/Vacuolar pathway//Assembly of collagen fibrils and other multimeric structures	-1.03564	-0.392681	0.0299747	0.314306	0.611479	0.999486	1.72867	2.21447	0.7724	0.931145	0.920272	0.986711
COQ5	Ubiquinol biosynthesis	-1.03129	0.456767	0.0306944	0.117144	0.611479	0.999486	1.62221	3.14389	0.72064	0.419317	0.897775	0.825181
METTL21A	Protein methylation	-1.03043	0.459882	0.0308384	0.114955	0.611479	0.999486	2.89795	1.96659	0.644359	0.915628	0.878787	0.981456
ANKFY1		0.964969	0.360217	0.0308204	0.202518	0.611479	0.999486	1.30375	1.62094	0.574048	0.708285	0.8623	0.917397
ST8SIA4	NCAM1 interactions//Sialic acid metabolism	0.966452	0.297835	0.0305724	0.277725	0.611479	0.999486	3.08512	1.79825	0.560699	0.812986	0.85929	0.955489
F2R	Common Pathway of Fibrin Clot Formation//Thrombin signalling through proteinase activated receptors (PARs)//Peptide ligand-binding receptors//G alpha (q) signalling events	0.967649	-0.195628	0.0303736	0.6823	0.611479	0.999486	1.18421	2.14715	0.522911	0.972745	0.849137	0.994925
SLFN11		-1.03127	-0.122635	0.030697	0.850704	0.611479	0.999486	3.49169	4.15705	0.399293	0.110983	0.84428	0.817696
TMEM126B	Complex I biogenesis	0.968523	0.110029	0.0302291	0.605468	0.611479	0.999486	3.82784	3.5071	0.289717	0.275956	0.84428	0.817696
GLTSCR2		-1.03364	-0.260179	0.0303035	0.545271	0.611479	0.999486	0.220111	1.97805	0.208406	0.922685	0.84428	0.983381
PLEKHB2		-1.02818	-0.024142	0.0312189	0.912307	0.614278	0.999486	1.75632	2.84604	0.786019	0.564288	0.924394	0.863384
UBR1	Antigen processing: Ubiquitination & Proteasome degradation	0.962512	-0.445177	0.031235	0.243919	0.614278	0.999486	1.7203	1.78499	0.768287	0.805016	0.917253	0.953132
NUDT22		-1.02794	0.131982	0.0312597	0.559858	0.614278	0.999486	2.66729	2.67536	0.753905	0.657014	0.91145	0.897696
STAT5B	Interleukin-2 signaling//Interleukin-21 signaling//Interleukin-9 signaling//Interleukin-3, Interleukin-5 and GM-CSF signaling//Signaling by SCF-KIT//Prolactin receptor signaling//Signaling by cytosolic FGFR1 fusion mutants//Interleukin-20 family signaling//Growth hormone receptor signaling//Signaling by Leptin//Interleukin-15 signaling//Downstream signal transduction//Interleukin-7 signaling	0.961895	-0.639811	0.0313398	0.0792898	0.614278	0.992359	3.38946	3.58213	0.43702	0.251104	0.84428	0.817696
SLC15A4	Proton/oligopeptide cotransporters//Neutrophil degranulation	0.960512	0.085829	0.0315759	0.657586	0.617133	0.999486	1.62839	1.99955	0.72361	0.935945	0.898179	0.98785
DIS3L		-1.0251	0.030608	0.031745	0.782567	0.617887	0.999486	0.876076	2.37755	0.402743	0.831369	0.84428	0.962779
GPSM2	G alpha (i) signalling events	0.959233	-0.099162	0.0317957	0.906767	0.617887	0.999486		3.99909		0.141233		0.817696
OAS3	Interferon alpha/beta signaling//Interferon gamma signaling	-1.0219	-0.289521	0.0322983	0.487844	0.625872	0.999486	2.95448	0.681878	0.618546	0.270093	0.872482	0.817696
PCCB	Propionyl-CoA catabolism//Defective HLCS causes multiple carboxylase deficiency//Biotin transport and metabolism	0.954686	0.404728	0.0325875	0.158764	0.627907	0.999486	0.769331	3.74761	0.365317	0.20193	0.84428	0.817696
CDC73	Formation of the beta-catenin:TCF transactivating complex//Hedgehog 'on' state//E3 ubiquitin ligases ubiquitinate target proteins//Formation of RNA Pol II elongation complex //RNA Polymerase II Transcription Elongation//RNA Polymerase II Pre-transcription Events	0.955091	0.197684	0.0325163	0.434172	0.627907	0.999486	4.07488	2.83937	0.223459	0.567793	0.84428	0.865389
PPIL2	Basigin interactions	0.95282	-0.071774	0.0329173	0.972754	0.63208	0.999486	3.63236	4.09652	0.350708	0.121907	0.84428	0.817696
VAPB	Sphingolipid de novo biosynthesis	-1.01798	-0.273264	0.0329893	0.519253	0.63208	0.999486	3.70297	3.5111	0.327799	0.274591	0.84428	0.817696
TET2	TET1,2,3 and TDG demethylate DNA	0.950437	-0.22126	0.0333426	0.62628	0.637059	0.999486	1.12855	1.24568	0.499927	0.505825	0.845513	0.843539
ZFAND5		-1.0147	0.127718	0.0335778	0.568586	0.63976	0.999486	2.33929	2.7803	0.918067	0.599259	0.969356	0.875987
POLG		-1.01385	-0.437621	0.0337319	0.253305	0.640907	0.999486	3.60973	3.77133	0.358261	0.195498	0.84428	0.817696
SLC30A9		-1.01288	0.086928	0.0339078	0.655181	0.641119	0.999486	1.53755	3.22901	0.680362	0.382306	0.886009	0.819648
TAF6	RNA Polymerase II Transcription Initiation//RNA polymerase II transcribes snRNA genes//RNA Polymerase II Pre-transcription Events//Transcription of the HIV genome//Regulation of TP53 Activity through Phosphorylation//HIV Transcription Initiation//RNA Polymerase II HIV Promoter Escape//RNA Polymerase II Transcription Initiation And Promoter Clearance//RNA Polymerase II Promoter Escape//RNA Polymer…	-1.01275	-0.768336	0.0339311	0.0320215	0.641119	0.748008	4.15882	3.24305	0.20363	0.376397	0.84428	0.819648
SIDT2		0.944577	-0.506643	0.0344086	0.176556	0.646103	0.999486	2.01714	2.1215	0.917169	0.988625	0.969356	0.997398
ACOT13	Mitochondrial Fatty Acid Beta-Oxidation	-1.00951	-0.167483	0.0345254	0.745884	0.646103	0.999486	3.00381	3.61778	0.596395	0.239861	0.865033	0.817696
MYADM		-1.00865	0.068706	0.0346862	0.695516	0.646103	0.999486	1.32721	1.54607	0.584353	0.665554	0.8623	0.900514
AFG3L2	Processing of SMDT1	0.942153	0.125259	0.034858	0.573648	0.646103	0.999486	3.23981	3.67099	0.495785	0.223747	0.84513	0.817696
AHI1	Anchoring of the basal body to the plasma membrane	0.944153	-0.230444	0.0344868	0.6067	0.646103	0.999486	3.47471	3.99584	0.405422	0.141914	0.84428	0.817696
SPNS1		-1.00815	0.183318	0.0347787	0.460176	0.646103	0.999486	0.581225	3.0916	0.304858	0.443063	0.84428	0.827399
PRAM1		0.943554	-1.37483	0.0345976	6.85354e-05	0.646103	0.022261	-0.438852	2.03024	0.0927409	0.954901	0.84428	0.990967
WSB1	Neddylation//Antigen processing: Ubiquitination & Proteasome degradation	-1.00619	0.191576	0.0351448	0.445123	0.649656	0.999486	1.22839	1.22169	0.541533	0.493995	0.852473	0.842945
ZC3H10		0.938857	-0.323979	0.035477	0.424801	0.654024	0.999486	1.31028	1.21824	0.576907	0.492305	0.8623	0.842945
TIMM21	Mitochondrial protein import	-1.00241	0.044137	0.0358606	0.751276	0.655777	0.999486	2.23897	3.70484	0.969329	0.21391	0.993777	0.817696
EP300	TRAF3-dependent IRF activation pathway//RORA activates gene expression//Activation of anterior HOX genes in hindbrain development during early embryogenesis//PI5P Regulates TP53 Acetylation//Constitutive Signaling by NOTCH1 PEST Domain Mutants//Formation of TC-NER Pre-Incision Complex//Regulation of TP53 Activity through Methylation//Formation of the beta-catenin:TCF transactivating complex//Acti…	0.937044	-0.22002	0.0358215	0.628944	0.655777	0.999486	2.35159	1.35999	0.911801	0.564174	0.96841	0.863384
SNRK		0.936955	0.568169	0.0358385	0.0568677	0.655777	0.920169	3.31402	2.20691	0.46613	0.935809	0.84513	0.98785
NUMA1	Recruitment of NuMA to mitotic centrosomes//Mitotic Prophase	0.935816	-0.154816	0.0360565	0.775107	0.656743	0.999486	1.1977	1.1908	0.528561	0.478983	0.849884	0.84021
IFNGR2	Regulation of IFNG signaling//Interferon gamma signaling	-1.00113	-0.688243	0.0361059	0.0572327	0.656743	0.920718	4.37932	4.32177	0.157693	0.0851402	0.84428	0.817696
SLC8B1	Mitochondrial calcium ion transport//Sodium/Calcium exchangers	0.931983	-2.03834	0.0367983	2.08352e-09	0.667557	1.42117e-05	4.16964	2.5138	0.20117	0.749973	0.84428	0.933225
POLR1B	RNA Polymerase I Transcription Initiation//NoRC negatively regulates rRNA expression//RNA Polymerase I Transcription Termination//B-WICH complex positively regulates rRNA expression//RNA Polymerase I Promoter Escape//RNA Polymerase I Chain Elongation	0.930183	-0.479457	0.0371512	0.20441	0.672171	0.999486	3.46762	4.07816	0.407997	0.125381	0.84428	0.817696
NSMCE4A	SUMOylation of DNA damage response and repair proteins	-0.991357	-0.35203	0.0380248	0.377187	0.686156	0.999486	2.82234	3.65728	0.679562	0.227825	0.886009	0.817696
DPM2	Synthesis of dolichyl-phosphate mannose//Defective DPM2 causes DPM2-CDG (CDG-1u)//Synthesis of glycosylphosphatidylinositol (GPI)	-0.990072	-0.219886	0.0382835	0.629232	0.689002	0.999486	3.6825	4.24861	0.334338	0.0959445	0.84428	0.817696
ZSCAN2		0.923903	0.148978	0.0384049	0.525731	0.689367	0.999486	2.23226	1.08448	0.972764	0.429272	0.995292	0.825325
MAPKAP1	PIP3 activates AKT signaling//Constitutive Signaling by AKT1 E17K in Cancer//CD28 dependent PI3K/Akt signaling//VEGFR2 mediated vascular permeability//Regulation of TP53 Degradation	0.921855	-0.197191	0.0388214	0.678829	0.695015	0.999486	1.86508	2.63728	0.840192	0.678518	0.942412	0.904469
DENND3	RAB GEFs exchange GTP for GDP on RABs	0.919717	0.019018	0.0392604	0.809658	0.701034	0.999486	3.27506	1.90425	0.481573	0.877357	0.84513	0.973398
TRIP4		-0.979666	-0.668204	0.0404342	0.0656467	0.716407	0.9653	1.77627	3.39143	0.795889	0.317459	0.927236	0.817696
CHORDC1		0.914087	0.598603	0.0404364	0.0458779	0.716407	0.86987	3.42574	2.03665	0.423401	0.95886	0.84428	0.990967
APLP2	Post-translational protein phosphorylation//Regulation of Insulin-like Growth Factor (IGF) transport and uptake by Insulin-like Growth Factor Binding Proteins (IGFBPs)//Platelet degranulation	0.9142	-0.312257	0.0404125	0.445694	0.716407	0.999486	-2.16592	2.00216	0.00526838	0.937556	0.84428	0.98785
LRTOMT	Enzymatic degradation of dopamine by COMT	0.912132	-0.483577	0.0408517	0.199995	0.718051	0.999486	1.51213	0.465978	0.668438	0.203949	0.881918	0.817696
ERVK3-1		-0.977929	0.0171	0.040803	0.814164	0.718051	0.999486	2.892	2.91118	0.647103	0.53064	0.878787	0.854461
THUMPD2		-0.978646	0.352714	0.0406504	0.210686	0.718051	0.999486	3.59686	2.40248	0.362602	0.816309	0.84428	0.956873
MCM4	Assembly of the pre-replicative complex//Switching of origins to a post-replicative state//Unwinding of DNA//Activation of ATR in response to replication stress//Activation of the pre-replicative complex//Orc1 removal from chromatin	-0.977239	0.025005	0.0409503	0.795633	0.718051	0.999486	3.86396	3.61315	0.279282	0.241303	0.84428	0.817696
FKBP11		-0.976212	-0.265441	0.0411704	0.534731	0.718892	0.999486	1.20137	3.55769	0.530103	0.259023	0.849884	0.817696
B3GNTL1	O-linked glycosylation of mucins	-0.976032	-0.065482	0.041209	0.987956	0.718892	0.999486	3.16888	4.58784	0.525045	0.0538458	0.84936	0.817696
ANKLE1		-0.972063	0.43344	0.0420696	0.134598	0.728317	0.999486	1.58059	2.96811	0.700733	0.502092	0.890842	0.842945
KIFC1	COPI-dependent Golgi-to-ER retrograde traffic//Kinesins	0.906781	-0.126597	0.042007	0.841307	0.728317	0.999486	1.0431	0.901326	0.465708	0.351046	0.84513	0.819648
MADD		-0.972458	-0.233631	0.0419833	0.59997	0.728317	0.999486	4.26755	3.46186	0.179887	0.291726	0.84428	0.817696
EMSY		-0.970853	-0.198306	0.042335	0.676358	0.731056	0.999486	2.84237	2.12588	0.670167	0.985912	0.882688	0.996311
UTP6	rRNA modification in the nucleus and cytosol//Major pathway of rRNA processing in the nucleolus and cytosol	-0.967975	-0.050363	0.0429719	0.975507	0.733505	0.999486	2.14024	2.47922	0.980093	0.770411	0.996461	0.938555
NUDT9		0.901519	-0.156456	0.0431699	0.771305	0.733505	0.999486	2.81173	1.476	0.684561	0.626519	0.886009	0.886786
ZZZ3	HATs acetylate histones	-0.966579	0.226632	0.0432837	0.384431	0.733505	0.999486	0.985305	1.56514	0.443324	0.676339	0.84428	0.904039
GSN	Caspase-mediated cleavage of cytoskeletal proteins//Neutrophil degranulation//Amyloid fiber formation	0.900772	-0.928639	0.0433371	0.00854542	0.733505	0.401759	3.41599	-0.375752	0.427037	0.0544123	0.84428	0.817696
RARS2	Mitochondrial tRNA aminoacylation	0.901655	-0.312961	0.0431395	0.444423	0.733505	0.999486	3.42267	4.50421	0.424546	0.0624368	0.84428	0.817696
INF2		-0.966409	-0.449865	0.0433218	0.23822	0.733505	0.999486	4.11619	4.07902	0.213534	0.125216	0.84428	0.817696
NECAP1	Golgi Associated Vesicle Biogenesis//Clathrin-mediated endocytosis//Cargo recognition for clathrin-mediated endocytosis	-0.968214	0.008718	0.0429187	0.833927	0.733505	0.999486	4.17102	2.85722	0.200858	0.558443	0.84428	0.862934
INO80C	UCH proteinases//DNA Damage Recognition in GG-NER	0.904101	0.451856	0.0425959	0.120663	0.733505	0.999486	-0.122152	2.1208	0.139476	0.989056	0.84428	0.997538
DIP2B		0.897544	0.197898	0.0440663	0.433791	0.740335	0.999486	2.29419	2.92728	0.941084	0.522483	0.981061	0.85229
ARL17B		-0.963224	0.447805	0.0440409	0.123627	0.740335	0.999486	2.0095	0.527401	0.91328	0.221437	0.96841	0.817696
TMLHE	Carnitine synthesis	-0.963492	0.000422	0.04398	0.853592	0.740335	0.999486	5.03214	3.75382	0.0669394	0.200229	0.84428	0.817696
CASP6	Caspase-mediated cleavage of cytoskeletal proteins//Breakdown of the nuclear lamina//Apoptotic cleavage of cellular proteins//TP53 Regulates Transcription of Caspase Activators and Caspases	-0.961864	-0.130008	0.0443511	0.833235	0.743289	0.999486	2.28077	3.98881	0.947943	0.143402	0.984552	0.817696
ZNF346		0.895194	-0.075206	0.0446036	0.964466	0.745689	0.999486	4.93555	4.24754	0.0767181	0.0961106	0.84428	0.817696
PDE7A	G alpha (s) signalling events	-0.960008	0.085062	0.0447773	0.659268	0.746762	0.999486	3.36068	3.58231	0.448	0.251046	0.84428	0.817696
ZNF559	Generic Transcription Pathway	0.893727	-0.379886	0.0449418	0.333309	0.747575	0.999486	3.0696	1.63968	0.567432	0.719129	0.8623	0.921507
RABL2B		-0.958849	-0.427962	0.0450452	0.265665	0.747575	0.999486	3.38837	1.98923	0.437433	0.929575	0.84428	0.986371
GEMIN2	snRNP Assembly	-0.957658	0.797738	0.0453219	0.00932987	0.750341	0.412488	2.22322	2.8246	0.977393	0.575583	0.996016	0.867326
RALGAPA1		0.890072	-0.319508	0.0457938	0.432702	0.754492	0.999486	1.55045	1.5382	0.686445	0.661124	0.886416	0.898429
IGHMBP2		-0.95568	-0.271647	0.0457846	0.522433	0.754492	0.999486	0.145084	1.91598	0.191505	0.884537	0.84428	0.97543
CBX6	RUNX1 interacts with co-factors whose precise effect on RUNX1 targets is not known//Oxidative Stress Induced Senescence//Regulation of PTEN gene transcription	0.888408	-0.405679	0.0461862	0.295745	0.759124	0.999486	2.3676	3.19482	0.903652	0.396925	0.965202	0.821337
SLC25A32	Metabolism of folate and pterines	-0.953469	-0.357769	0.0463065	0.367867	0.759271	0.999486	3.42295	3.80651	0.424442	0.186242	0.84428	0.817696
TMEM165		-0.95268	-0.073071	0.046494	0.969621	0.760059	0.999486	1.2275	3.10189	0.541156	0.438332	0.852473	0.826508
NBPF14		0.886761	-0.472157	0.0465774	0.212407	0.760059	0.999486	0.634641	2.37535	0.321309	0.832703	0.84428	0.963114
MLLT10		0.885813	-0.836643	0.0468038	0.0187203	0.761931	0.578474	2.66108	3.24507	0.756936	0.375552	0.91301	0.819648
GART	Purine ribonucleoside monophosphate biosynthesis	-0.949965	0.199647	0.0471439	0.430685	0.765639	0.999486	2.01526	2.52242	0.916211	0.744905	0.969356	0.930586
JKAMP		-0.946079	0.447615	0.0480874	0.123768	0.777262	0.999486	2.3058	2.37374	0.935153	0.833675	0.978087	0.963114
DHTKD1	Glyoxylate metabolism and glycine degradation	-0.946212	0.145178	0.0480549	0.533268	0.777262	0.999486	0.974486	0.337597	0.439203	0.170687	0.84428	0.817696
MCM10	Activation of ATR in response to replication stress//Activation of the pre-replicative complex	-0.944634	-0.077062	0.0484423	0.959985	0.781147	0.999486	5.1332	4.16041	0.0578306	0.1104	0.84428	0.817696
MAN2A2	Reactions specific to the complex N-glycan synthesis pathway//Intra-Golgi traffic	0.876069	-0.388925	0.0491852	0.319809	0.782033	0.999486	1.67372	3.46038	0.745538	0.292253	0.908273	0.817696
IFNAR2		0.876807	-0.019791	0.0490014	0.901862	0.782033	0.999486	2.80669	2.41827	0.686941	0.806811	0.886416	0.953669
UBOX5	Antigen processing: Ubiquitination & Proteasome degradation	0.878204	-0.638823	0.0486549	0.0798032	0.782033	0.995601	1.07696	0.877408	0.479111	0.341543	0.84513	0.81877
SNX15		0.876248	0.248913	0.0491406	0.348628	0.782033	0.999486	0.627082	1.10061	0.318947	0.436614	0.84428	0.826508
HEMK1		0.876165	0.458165	0.0491613	0.116158	0.782033	0.999486	0.208461	0.802653	0.205713	0.312913	0.84428	0.817696
LY75		0.877402	0.594778	0.0488536	0.0471524	0.782033	0.86987	0.169073	0.512455	0.196796	0.217085	0.84428	0.817696
SNRPA1	Gene and protein expression by JAK-STAT signaling after Interleukin-12 stimulation//mRNA Splicing - Major Pathway	-0.939521	-0.14659	0.0497157	0.79426	0.78323	0.999486	2.56142	2.91629	0.806062	0.528046	0.931447	0.853507
CPT2	Import of palmitoyl-CoA into the mitochondrial matrix//PPARA activates gene expression	-0.939505	0.10784	0.0497198	0.610106	0.78323	0.999486	1.42595	1.61646	0.628646	0.7057	0.875201	0.916568
TIMM10B	Mitochondrial protein import	-0.940716	-0.047507	0.0494156	0.968608	0.78323	0.999486	3.99604	3.83013	0.243312	0.180209	0.84428	0.817696
GPATCH4		-0.940413	-0.503686	0.0494916	0.179441	0.78323	0.999486	4.00491	4.65693	0.241019	0.0475147	0.84428	0.817696
LGALS8		-0.936964	0.822466	0.050363	0.0074812	0.783774	0.383679	2.04914	3.01971	0.933495	0.476931	0.97762	0.839528
FRG1BP		0.871695	-0.200608	0.0502868	0.671266	0.783774	0.999486	2.54846	1.86054	0.812514	0.850687	0.932323	0.965955
CENPL	Resolution of Sister Chromatid Cohesion//Deposition of new CENPA-containing nucleosomes at the centromere//Mitotic Prometaphase//Separation of Sister Chromatids//RHO GTPases Activate Formins//Amplification of signal from unattached kinetochores via a MAD2 inhibitory signal	0.871462	1.01179	0.0503461	0.00116176	0.783774	0.16509	3.15631	2.37214	0.530319	0.834642	0.849884	0.963574
TRIM13	ER Quality Control Compartment (ERQC)	0.872705	0.246139	0.0500306	0.352967	0.783774	0.999486	0.477678	1.90422	0.274585	0.877337	0.84428	0.973398
MSH5	Meiotic recombination	0.873173	-0.734829	0.0499123	0.0410876	0.783774	0.840911	0.0698044	1.50581	0.175583	0.643005	0.84428	0.892903
CHP1	Hyaluronan uptake and degradation	-0.936647	-0.034546	0.0504437	0.937339	0.783774	0.999486	-0.339283	2.63871	0.10584	0.6777	0.84428	0.904385
ZADH2		-0.935248	0.200449	0.0508014	0.429266	0.785751	0.999486	0.402438	-0.247477	0.25392	0.0681518	0.84428	0.817696
OXA1L	Mitochondrial translation elongation//Mitochondrial translation initiation//Mitochondrial translation termination	-0.935426	-0.194252	0.0507557	0.685361	0.785751	0.999486	0.327908	1.8784	0.234542	0.861569	0.84428	0.968899
STAT1	Interleukin-27 signaling//Interleukin-21 signaling//Interleukin-35 Signalling//Interleukin-9 signaling//Signaling by SCF-KIT//NOTCH3 Intracellular Domain Regulates Transcription//Regulation of RUNX2 expression and activity//Interleukin-4 and Interleukin-13 signaling//Interleukin-6 signaling//ISG15 antiviral mechanism//Signaling by cytosolic FGFR1 fusion mutants//Interleukin-20 family signaling//G…	-0.934597	-0.005045	0.0509685	0.866601	0.786552	0.999486	3.05756	3.90633	0.572682	0.161742	0.8623	0.817696
PSMD12	Regulation of activated PAK-2p34 by proteasome mediated degradation//Ub-specific processing proteases//NIK-->noncanonical NF-kB signaling//Degradation of beta-catenin by the destruction complex//Cdc20:Phospho-APC/C mediated degradation of Cyclin A//Interleukin-1 signaling//RUNX1 regulates transcription of genes involved in differentiation of HSCs//Regulation of RAS by GAPs//FCERI mediated NF-kB a…	-0.930798	-0.543341	0.051953	0.143577	0.787689	0.999486	2.19886	3.22527	0.989873	0.383888	0.997898	0.819648
RAPGEF6		0.863607	-0.893468	0.0523783	0.0116297	0.787689	0.47342	2.37572	1.86693	0.899526	0.854581	0.96339	0.967376
STK10	Neutrophil degranulation	-0.93207	0.114783	0.0516216	0.595451	0.787689	0.999486	1.715	1.57098	0.765688	0.679658	0.916479	0.904621
MTAP	Methionine salvage pathway//Gene and protein expression by JAK-STAT signaling after Interleukin-12 stimulation	-0.933622	0.438633	0.0512196	0.130548	0.787689	0.999486	1.5751	1.83016	0.698125	0.832256	0.890268	0.963114
CAMK2G	Ion transport by P-type ATPases//HSF1-dependent transactivation//CREB phosphorylation through the activation of CaMKII//Unblocking of NMDA receptor, glutamate binding and activation//RAF/MAP kinase cascade//Trafficking of AMPA receptors//Ras activation upon Ca2+ influx through NMDA receptor//Ion homeostasis//Phase 0 - rapid depolarisation//Interferon gamma signaling//CREB phosphorylation through …	0.867213	0.293293	0.051437	0.283861	0.787689	0.999486	2.85717	1.594	0.663255	0.692792	0.879858	0.91026
TMC6	Neutrophil degranulation	0.867151	0.267889	0.051453	0.319866	0.787689	0.999486	1.47562	3.53326	0.651457	0.267107	0.879145	0.817696
ASAP1	VxPx cargo-targeting to cilium	0.865466	0.883991	0.0518912	0.00422311	0.787689	0.311406	1.20917	0.951711	0.533394	0.371608	0.849884	0.819648
CCDC69		0.862754	0.181546	0.052603	0.463443	0.787689	0.999486	1.10686	0.266929	0.491118	0.154204	0.84513	0.817696
RNF135	TRAF3-dependent IRF activation pathway//Ovarian tumor domain proteases//Negative regulators of DDX58/IFIH1 signaling//DDX58/IFIH1-mediated induction of interferon-alpha/beta//TRAF6 mediated NF-kB activation//NF-kB activation through FADD/RIP-1 pathway mediated by caspase-8 and -10//TRAF6 mediated IRF7 activation	-0.928111	-0.311856	0.0526589	0.446419	0.787689	0.999486	1.04492	2.13355	0.466426	0.981163	0.84513	0.99571
MCUR1		-0.929587	0.216696	0.0522701	0.401097	0.787689	0.999486	1.04438	2.32199	0.466213	0.865139	0.84513	0.969154
NFAT5		0.866335	-0.396787	0.0516648	0.308361	0.787689	0.999486	1.03022	1.45211	0.460668	0.613441	0.844393	0.883491
RP11-206L10.2		0.865094	-0.576463	0.0519884	0.118069	0.787689	0.999486	3.39566	2.27243	0.434675	0.895474	0.84428	0.977009
PI4KA	Synthesis of PIPs at the ER membrane//Synthesis of PIPs at the Golgi membrane	0.863069	-0.341806	0.0525199	0.394147	0.787689	0.999486	3.49905	2.28599	0.396656	0.88716	0.84428	0.975885
ANAPC4	Cdc20:Phospho-APC/C mediated degradation of Cyclin A//Autodegradation of Cdh1 by Cdh1:APC/C//APC-Cdc20 mediated degradation of Nek2A//CDK-mediated phosphorylation and removal of Cdc6//Separation of Sister Chromatids//APC/C:Cdc20 mediated degradation of Cyclin B//Regulation of APC/C activators between G1/S and early anaphase//APC/C:Cdc20 mediated degradation of mitotic proteins//Conversion from AP…	-0.928453	0.112426	0.0525686	0.600408	0.787689	0.999486	4.09082	3.24674	0.219592	0.374856	0.84428	0.819648
IBTK		0.861558	0.49018	0.0529195	0.0952986	0.788131	0.999486	1.73874	2.24213	0.77735	0.914104	0.921435	0.980662
ARFIP2	Retrograde transport at the Trans-Golgi-Network	-0.927178	-0.650257	0.0529059	0.0740241	0.788131	0.986169	4.59182	3.90658	0.121302	0.161683	0.84428	0.817696
ATP6V1B2	Transferrin endocytosis and recycling//Insulin receptor recycling//Ion channel transport//ROS, RNS production in phagocytes	0.86057	0.226751	0.0531821	0.384234	0.788816	0.999486	2.24132	3.02857	0.968126	0.47268	0.993384	0.836859
GTPBP8		0.860515	0.194992	0.0531968	0.438979	0.788816	0.999486	2.49108	2.7834	0.841215	0.597585	0.942897	0.875987
ZNHIT3		-0.925249	0.280187	0.0534196	0.302078	0.789221	0.999486	2.16794	2.20539	0.994285	0.936749	0.997898	0.98785
SLC35B4	Transport of nucleotide sugars	0.859546	0.464623	0.0534555	0.111684	0.789221	0.999486	3.2444	2.97374	0.49392	0.499313	0.84513	0.842945
PPP1R12A	RHO GTPases activate CIT//Regulation of PLK1 Activity at G2/M Transition//RHO GTPases Activate ROCKs//RHO GTPases activate PKNs//RHO GTPases activate PAKs	-0.923954	0.133185	0.0537668	0.557408	0.792102	0.999486	1.33986	1.87896	0.589946	0.861908	0.862347	0.968899
DENND4B	RAB GEFs exchange GTP for GDP on RABs	0.857309	-0.341314	0.0540568	0.394975	0.794658	0.999486	3.50931	3.32955	0.392997	0.341261	0.84428	0.81877
MRPL42	Mitochondrial translation elongation//Mitochondrial translation initiation//Mitochondrial translation termination	-0.921201	0.163551	0.0545111	0.497341	0.797897	0.999486	1.08892	1.66814	0.483893	0.735715	0.84513	0.9279
USP47	Ub-specific processing proteases	-0.921502	-0.656394	0.0544293	0.0710662	0.797897	0.975338	4.33251	3.59645	0.166721	0.246546	0.84428	0.817696
RTN4	Axonal growth inhibition (RHOA activation)	0.854374	-0.04018	0.0548542	0.950923	0.8012	0.999486	1.82311	3.01882	0.819186	0.477361	0.934602	0.839528
TKFC	Fructose catabolism//DDX58/IFIH1-mediated induction of interferon-alpha/beta	-0.918404	0.018724	0.0552761	0.810348	0.801704	0.999486	1.54073	4.42655	0.681859	0.0714011	0.886009	0.817696
SETDB2	PKMTs methylate histone lysines	-0.918366	0.106681	0.0552866	0.612568	0.801704	0.999486	3.16963	1.82524	0.524731	0.829274	0.84936	0.962381
TYW3	Synthesis of wybutosine at G37 of tRNA(Phe)	0.852535	-0.523519	0.0553588	0.160749	0.801704	0.999486	1.09494	2.02744	0.486309	0.95317	0.84513	0.9904
NDEL1	Resolution of Sister Chromatid Cohesion//Mitotic Prometaphase//Separation of Sister Chromatids//RHO GTPases Activate Formins//Amplification of signal from unattached kinetochores via a MAD2 inhibitory signal	-0.918876	0.380179	0.0551464	0.181917	0.801704	0.999486	1.01427	3.06679	0.454464	0.454592	0.84428	0.83153
TRAP1	Respiratory electron transport	-0.916289	0.353194	0.0558605	0.210156	0.805735	0.999486	1.45445	3.69604	0.641697	0.216435	0.878387	0.817696
TTLL3	Carboxyterminal post-translational modifications of tubulin	0.850674	-0.510952	0.0558734	0.172414	0.805735	0.999486	0.533064	0.563142	0.290512	0.232093	0.84428	0.817696
PIGS	Attachment of GPI anchor to uPAR	0.849975	-0.229491	0.0560677	0.608719	0.806831	0.999486	2.32962	4.02908	0.922998	0.135047	0.971512	0.817696
ZMYM3		0.849145	-0.310536	0.0562992	0.448811	0.808456	0.999486	2.63612	3.4619	0.769158	0.291711	0.918132	0.817696
HIST1H1D	Activation of DNA fragmentation factor//Formation of Senescence-Associated Heterochromatin Foci (SAHF)	0.848288	0.273937	0.056539	0.311034	0.810195	0.999486	1.78405	1.57001	0.799745	0.679106	0.927586	0.904621
MTERF4	rRNA modification in the mitochondrion	0.847249	0.707771	0.0568309	0.0199546	0.81097	0.596974	3.43834	2.92601	0.418733	0.523126	0.84428	0.852423
PACS2		-0.913215	-0.270848	0.0567191	0.524008	0.81097	0.999486	3.85134	3.07422	0.282897	0.451125	0.84428	0.828835
FAM134C		0.844886	0.872072	0.0574994	0.00472964	0.814451	0.327563	2.32127	1.584	0.927257	0.687075	0.974222	0.906312
RAD1	Presynaptic phase of homologous DNA pairing and strand exchange//G2/M DNA damage checkpoint//HDR through Single Strand Annealing (SSA)//Processing of DNA double-strand break ends//Activation of ATR in response to replication stress//Regulation of TP53 Activity through Phosphorylation	-0.910372	1.05307	0.0575229	0.000743101	0.814451	0.114907	2.3869	2.99455	0.893846	0.489113	0.961842	0.842945
UBA3	NIK-->noncanonical NF-kB signaling//Neddylation//Dectin-1 mediated noncanonical NF-kB signaling//Antigen processing: Ubiquitination & Proteasome degradation	-0.910268	-0.253969	0.0575525	0.557842	0.814451	0.999486	3.36095	3.14191	0.447897	0.420203	0.84428	0.825181
FDX1	Mitochondrial iron-sulfur cluster biogenesis//Pregnenolone biosynthesis//Defective CYP11A1 causes Adrenal insufficiency, congenital, with 46,XY sex reversal (AICSR)//Endogenous sterols//Electron transport from NADPH to Ferredoxin	-0.91072	-0.80009	0.057424	0.0250695	0.814451	0.674807	3.44218	2.97951	0.417314	0.496472	0.84428	0.842945
CTSA	Glycosphingolipid metabolism//Neutrophil degranulation//MHC class II antigen presentation//Sialic acid metabolism	-0.907477	0.131313	0.0583511	0.561223	0.815634	0.999486	2.24613	2.85515	0.965663	0.559522	0.992353	0.862994
CDK11A	Recruitment of mitotic centrosome proteins and complexes	0.839712	-0.012651	0.0589861	0.88476	0.815634	0.999486	1.86173	1.65795	0.838512	0.729765	0.942079	0.926779
DEPDC5		-0.906145	0.165275	0.0587355	0.494037	0.815634	0.999486	1.7563	0.763875	0.78601	0.298702	0.924394	0.817696
GNB2	Ca2+ pathway//G alpha (12/13) signalling events//Prostacyclin signalling through prostacyclin receptor//G beta:gamma signalling through PI3Kgamma//G alpha (s) signalling events//Activation of G protein gated Potassium channels//G alpha (i) signalling events//Glucagon-type ligand receptors//Thrombin signalling through proteinase activated receptors (PARs)//G beta:gamma signalling through PLC beta/…	0.841914	-0.066883	0.0583495	0.984571	0.815634	0.999486	1.75538	2.73275	0.785555	0.625142	0.924394	0.886097
MRPS28	Mitochondrial translation elongation//Mitochondrial translation initiation//Mitochondrial translation termination	-0.90378	-0.008456	0.0594232	0.874737	0.815634	0.999486	1.64571	3.00387	0.731965	0.484582	0.901247	0.842123
TCOF1		-0.907598	-0.28185	0.0583163	0.502536	0.815634	0.999486	1.46987	2.78269	0.648803	0.597969	0.879145	0.875987
COMMD4	Neddylation	-0.906099	-0.056493	0.0587488	0.990319	0.815634	0.999486	0.990183	1.8645	0.445189	0.853102	0.84428	0.966571
PHF20L1		0.838189	-0.235234	0.0594297	0.596598	0.815634	0.999486	3.38127	2.26306	0.44013	0.901232	0.84428	0.97887
XPOT	tRNA processing in the nucleus	-0.906416	-0.125402	0.0586571	0.844139	0.815634	0.999486	3.4185	3.11898	0.426098	0.430533	0.84428	0.825325
NIT2	Neutrophil degranulation	-0.906685	-0.261029	0.0585794	0.543562	0.815634	0.999486	0.857315	3.3955	0.396004	0.315934	0.84428	0.817696
WDR76		0.842066	0.431407	0.0583058	0.13621	0.815634	0.999486	3.87955	3.27642	0.274856	0.362589	0.84428	0.819648
NAIP		0.839053	0.142145	0.0591777	0.539323	0.815634	0.999486	0.362032	2.12833	0.243281	0.984392	0.84428	0.996311
KAT5	Presynaptic phase of homologous DNA pairing and strand exchange//G2/M DNA damage checkpoint//Formation of the beta-catenin:TCF transactivating complex//Estrogen-dependent gene expression//HDR through Single Strand Annealing (SSA)//HATs acetylate histones//Sensing of DNA Double Strand Breaks//Processing of DNA double-strand break ends//HDR through Homologous Recombination (HRR)//Resolution of D-lo…	-0.908767	-0.068928	0.0579809	0.979629	0.815634	0.999486	4.46334	3.34981	0.142423	0.333348	0.84428	0.817723
CD46	Regulation of Complement cascade	-0.905198	-0.124212	0.0590101	0.846961	0.815634	0.999486	-0.274253	1.87647	0.11516	0.860389	0.84428	0.968899
PIDD1	TP53 Regulates Transcription of Caspase Activators and Caspases	0.838816	-0.281906	0.0592467	0.502428	0.815634	0.999486	4.77888	2.18284	0.0950274	0.950675	0.84428	0.990165
ZSCAN12		0.83772	0.881199	0.0595669	0.00433714	0.815875	0.311406	1.72253	2.17286	0.769384	0.956846	0.91824	0.990967
NCKAP5L		0.835884	-0.173806	0.0601064	0.73143	0.820871	0.999486	2.15858	1.66994	0.989487	0.736768	0.997898	0.9279
DECR1	mitochondrial fatty acid beta-oxidation of unsaturated fatty acids	-0.901229	-0.277211	0.0601724	0.511533	0.820871	0.999486	2.46653	3.28613	0.853564	0.358629	0.946642	0.819648
HGS	Ub-specific processing proteases//Endosomal Sorting Complex Required For Transport (ESCRT)//EGFR downregulation//InlB-mediated entry of Listeria monocytogenes into host cell//Lysosome Vesicle Biogenesis//Clathrin-mediated endocytosis//Cargo recognition for clathrin-mediated endocytosis//Negative regulation of MET activity	-0.898479	-0.471981	0.0609888	0.212603	0.826348	0.999486	2.24419	2.8107	0.966659	0.582964	0.992777	0.8703
NUP133	Resolution of Sister Chromatid Cohesion//Mitotic Prometaphase//Viral Messenger RNA Synthesis//NEP/NS2 Interacts with the Cellular Export Machinery//snRNP Assembly//SUMOylation of RNA binding proteins//SUMOylation of chromatin organization proteins//Transcriptional regulation by small RNAs//NS1 Mediated Effects on Host Pathways//Transport of Ribonucleoproteins into the Host Nucleus//Regulation of …	-0.898246	0.337265	0.0610584	0.228248	0.826348	0.999486	2.98223	3.60724	0.606042	0.243148	0.867221	0.817696
KRI1		-0.898523	0.172761	0.0609756	0.479829	0.826348	0.999486	3.74871	3.01506	0.313489	0.47917	0.84428	0.84021
OARD1		-0.898334	-0.448525	0.0610321	0.239839	0.826348	0.999486	3.90521	4.61575	0.26768	0.0512084	0.84428	0.817696
DGKA	Effects of PIP2 hydrolysis	-0.897356	-0.962887	0.0613248	0.00626716	0.82831	0.353292	3.20531	0.548446	0.509906	0.227668	0.846985	0.817696
COPS2	Formation of TC-NER Pre-Incision Complex//Neddylation//DNA Damage Recognition in GG-NER//Cargo recognition for clathrin-mediated endocytosis	-0.895699	-0.071563	0.0618234	0.973264	0.833394	0.999486	2.2851	3.08299	0.945731	0.447046	0.983589	0.827836
CD68	Neutrophil degranulation	0.827316	-0.185587	0.062678	0.704754	0.836091	0.999486	2.1945	1.98153	0.992106	0.92483	0.997898	0.984018
LRCH4		0.82856	0.276421	0.062299	0.307454	0.836091	0.999486	2.23059	1.97936	0.973618	0.923489	0.995509	0.983711
MFSD9		0.828191	0.182097	0.0624112	0.462426	0.836091	0.999486	1.82495	1.13901	0.8201	0.454385	0.93498	0.831431
RHBDF2		0.827051	-0.370494	0.0627589	0.34772	0.836091	0.999486	0.773632	0.100717	0.366782	0.120229	0.84428	0.817696
IMPA2	Synthesis of IP2, IP, and Ins in the cytosol	0.828234	-0.116622	0.0623982	0.865006	0.836091	0.999486	0.0355181	0.944516	0.168668	0.368627	0.84428	0.819648
RNF24		-0.893053	-0.359767	0.0626265	0.364657	0.836091	0.999486	-0.139739	3.70677	0.136477	0.213357	0.84428	0.817696
CMSS1		-0.890221	0.086301	0.0634957	0.656553	0.840979	0.999486	2.01824	2.79193	0.917729	0.592999	0.969356	0.874777
PPP1R15B		-0.890795	-0.14267	0.0633187	0.803431	0.840979	0.999486	2.47714	2.28264	0.848222	0.889211	0.945323	0.975969
THOC2	mRNA 3'-end processing//Transport of Mature mRNA derived from an Intron-Containing Transcript//Cleavage of Growing Transcript in the Termination Region	-0.890309	-0.596418	0.0634685	0.104509	0.840979	0.999486	2.96861	2.8399	0.612165	0.567511	0.8701	0.865389
UBR4	Neutrophil degranulation//Antigen processing: Ubiquitination & Proteasome degradation	0.823027	-0.129631	0.063999	0.834127	0.846003	0.999486	0.736686	2.88122	0.35432	0.545991	0.84428	0.858112
ZNF487		0.822114	-0.362888	0.0642832	0.359677	0.848115	0.999486	2.48362	1.53716	0.844962	0.660536	0.943761	0.898407
WDR78		-0.885563	-0.303632	0.0649469	0.461435	0.852878	0.999486	2.54863	1.16073	0.812428	0.464613	0.932323	0.83473
ZNF75A	Generic Transcription Pathway	-0.886122	0.401722	0.0647713	0.161473	0.852878	0.999486	3.84364	1.75161	0.28512	0.785036	0.84428	0.944252
FBXO18		-0.885333	0.127199	0.0650193	0.569652	0.852878	0.999486	5.82418	3.80614	0.0192481	0.186337	0.84428	0.817696
DIABLO	Release of apoptotic factors from the mitochondria//SMAC-mediated dissociation of IAP:caspase complexes //SMAC binds to IAPs	0.818785	0.030086	0.0653281	0.783782	0.853646	0.999486	2.5716	3.15921	0.801002	0.412504	0.928291	0.825181
NUP107	Resolution of Sister Chromatid Cohesion//Mitotic Prometaphase//Viral Messenger RNA Synthesis//NEP/NS2 Interacts with the Cellular Export Machinery//snRNP Assembly//SUMOylation of RNA binding proteins//SUMOylation of chromatin organization proteins//Transcriptional regulation by small RNAs//NS1 Mediated Effects on Host Pathways//Transport of Ribonucleoproteins into the Host Nucleus//Regulation of …	-0.884496	0.948425	0.0652832	0.00224179	0.853646	0.230216	2.57529	2.88504	0.799175	0.544022	0.927586	0.858052
GOLPH3L		-0.883815	-0.017997	0.0654985	0.89756	0.854236	0.999486	4.43325	4.24197	0.147756	0.0969772	0.84428	0.817696
EMB	Proton-coupled monocarboxylate transport	0.817373	0.302531	0.0657756	0.271476	0.856212	0.999486	3.20059	2.67504	0.511853	0.657194	0.847718	0.897696
ARHGEF2	G alpha (12/13) signalling events//Rho GTPase cycle//NRAGE signals death through JNK	-0.882488	-0.163615	0.0659198	0.754771	0.856456	0.999486	4.09814	2.83919	0.217833	0.567884	0.84428	0.865389
PUM3		-0.881306	0.407892	0.066297	0.15595	0.859718	0.999486	2.36369	2.67036	0.90564	0.659821	0.965802	0.898269
MED22	Transcriptional regulation of white adipocyte differentiation//PPARA activates gene expression	0.813612	0.429211	0.0669797	0.137968	0.860586	0.999486	1.99864	1.16084	0.907746	0.464664	0.966407	0.83473
TFAM	Mitochondrial transcription initiation//Transcriptional activation of mitochondrial biogenesis	0.814455	0.459853	0.0667082	0.114975	0.860586	0.999486	1.62415	2.53458	0.721575	0.73778	0.897775	0.927973
NRBP1	Nuclear Receptor transcription pathway	-0.879134	0.152369	0.0669947	0.519052	0.860586	0.999486	2.82656	3.76038	0.677578	0.198448	0.884812	0.817696
MPPE1		0.814158	0.560843	0.0668038	0.0598177	0.860586	0.94565	1.06781	2.17169	0.475468	0.95757	0.84513	0.990967
KRBOX4	Generic Transcription Pathway	-0.880333	-0.444324	0.0666088	0.244966	0.860586	0.999486	5.06997	4.10978	0.0634	0.119444	0.84428	0.817696
FAM162A		-0.878239	0.061604	0.067284	0.711482	0.862677	0.999486	2.38101	3.30115	0.896838	0.35256	0.962707	0.819648
HMBOX1		-0.877804	0.149012	0.0674249	0.525664	0.862862	0.999486	3.14302	2.74189	0.535925	0.620129	0.850183	0.88398
GGPS1	Activation of gene expression by SREBF (SREBP)//Cholesterol biosynthesis	0.810993	-0.122487	0.0678289	0.851056	0.866406	0.999486	1.04143	2.78458	0.465052	0.596952	0.84513	0.875987
HACD1	Synthesis of very long-chain fatty acyl-CoAs	-0.875863	-0.221788	0.0680569	0.625147	0.867693	0.999486	0.17517	3.38176	0.198157	0.321108	0.84428	0.817696
RIC8A		-0.875401	0.010404	0.068208	0.829943	0.867997	0.999486	4.32478	4.09522	0.16825	0.12215	0.84428	0.817696
SNX29		0.808596	-0.254774	0.0686138	0.556205	0.868302	0.999486	2.39255	0.773217	0.890974	0.302086	0.961666	0.817696
MAPK1	RAF-independent MAPK1/3 activation//PI5P, PP2A and IER3 Regulate PI3K/AKT Signaling//Recycling pathway of L1//MAPK1 (ERK2) activation//Advanced glycosylation endproduct receptor signaling//NCAM signaling for neurite out-growth//RSK activation//Regulation of actin dynamics for phagocytic cup formation//RAF/MAP kinase cascade//ERKs are inactivated//Thrombin signalling through proteinase activated r…	-0.874726	0.367263	0.0684293	0.195061	0.868302	0.999486	3.23643	2.33225	0.497157	0.858885	0.84513	0.968819
CORO7		-0.874476	0.017378	0.0685114	0.81351	0.868302	0.999486	1.07972	2.9565	0.480212	0.507845	0.84513	0.844262
IAH1		0.80762	0.513859	0.0689355	0.0818918	0.870758	0.997824	1.52838	1.90667	0.676051	0.878836	0.884247	0.973456
PPP1R10		-0.871498	0.107064	0.0694958	0.611754	0.875801	0.999486	2.98461	2.8965	0.604974	0.538135	0.867221	0.856693
SIPA1	Rap1 signalling	-0.87121	0.705492	0.0695916	0.0203248	0.875801	0.600846	4.34971	2.06082	0.16336	0.973812	0.84428	0.995177
KIAA2013		-0.870727	0.805732	0.0697525	0.00869193	0.876209	0.401759	4.94899	3.78162	0.0752908	0.192756	0.84428	0.817696
HAUS1	AURKA Activation by TPX2//Loss of Nlp from mitotic centrosomes//Recruitment of NuMA to mitotic centrosomes//Regulation of PLK1 Activity at G2/M Transition//Loss of proteins required for interphase microtubule organization from the centrosome//Anchoring of the basal body to the plasma membrane//Recruitment of mitotic centrosome proteins and complexes	-0.870114	0.053702	0.0699572	0.729395	0.877165	0.999486	2.8854	2.95422	0.650151	0.508977	0.879145	0.84491
BANP	Regulation of TP53 Activity through Association with Co-factors	0.803757	0.062545	0.0702211	0.709359	0.878859	0.999486	0.630982	1.83996	0.320164	0.838193	0.84428	0.965081
ATAD2	TFAP2 (AP-2) family regulates transcription of growth factors and their receptors	-0.868287	-0.23542	0.0705701	0.596207	0.881609	0.999486	3.41884	2.78018	0.425971	0.599322	0.84428	0.875987
DIEXF		0.802086	0.9989	0.0707833	0.00133163	0.882656	0.1781	1.36334	3.00205	0.600393	0.485462	0.866651	0.842365
HVCN1	Sperm Motility And Taxes//Neutrophil degranulation	0.800185	0.343263	0.0714273	0.22131	0.889062	0.999486	5.47745	0.546846	0.0341718	0.22719	0.84428	0.817696
NARF		0.798011	0.234919	0.0721697	0.37086	0.896666	0.999486	1.03283	2.6979	0.461684	0.644417	0.845117	0.893589
MAP7D3		0.797575	0.279554	0.0723194	0.302977	0.896892	0.999486	1.88935	2.07352	0.852397	0.981673	0.946273	0.99571
TAMM41		0.796653	0.2853	0.0726367	0.294881	0.899192	0.999486	1.17733	2.95253	0.52004	0.509824	0.848689	0.845391
KANSL1	HATs acetylate histones	0.796212	-0.428108	0.0727888	0.265476	0.899443	0.999486	1.84022	1.76085	0.827733	0.79055	0.937555	0.947606
EIF2D		0.79576	-0.46027	0.0729451	0.225909	0.899744	0.999486	3.31203	3.17278	0.466912	0.406525	0.84513	0.822335
MFGE8	Post-translational protein phosphorylation//Regulation of Insulin-like Growth Factor (IGF) transport and uptake by Insulin-like Growth Factor Binding Proteins (IGFBPs)//Amyloid fiber formation	0.795163	-0.14742	0.0731519	0.792321	0.899887	0.999486	2.47751	3.14668	0.848036	0.418071	0.945288	0.825181
ZNF33B	Generic Transcription Pathway	0.794585	0.229976	0.0733525	0.378919	0.899887	0.999486	0.790352	1.89867	0.372511	0.873942	0.84428	0.972096
DCAF11	Neddylation	-0.86033	0.274135	0.0732912	0.310748	0.899887	0.999486	0.584888	2.83562	0.305968	0.569766	0.84428	0.865756
ERGIC2		0.785761	-0.214086	0.076472	0.641761	0.901219	0.999486	2.37413	2.92512	0.900332	0.523571	0.963488	0.852546
SLC39A4	Zinc influx into cells by the SLC39 gene family//Defective SLC39A4 causes acrodermatitis enteropathica, zinc-deficiency type (AEZ)	-0.858292	-0.216283	0.0740018	0.637003	0.901219	0.999486	2.44716	3.42787	0.863328	0.303966	0.951115	0.817696
PPM1D	Transcriptional regulation by RUNX2	-0.859109	0.624316	0.0737163	0.0380418	0.901219	0.813427	2.61516	1.95429	0.779464	0.908055	0.921862	0.979392
CEP135	AURKA Activation by TPX2//Loss of Nlp from mitotic centrosomes//Recruitment of NuMA to mitotic centrosomes//Regulation of PLK1 Activity at G2/M Transition//Loss of proteins required for interphase microtubule organization from the centrosome//Anchoring of the basal body to the plasma membrane//Recruitment of mitotic centrosome proteins and complexes	0.789314	-0.03417	0.0752031	0.936433	0.901219	0.999486	2.61709	1.80104	0.778513	0.814667	0.921435	0.956187
TTI2		0.787027	0.087572	0.0760179	0.653772	0.901219	0.999486	1.73766	2.97159	0.776819	0.500373	0.921435	0.842945
ZNF277		0.785866	0.059119	0.0764342	0.717098	0.901219	0.999486	1.61747	1.41435	0.718363	0.593017	0.896692	0.874777
CRK	ARMS-mediated activation//p130Cas linkage to MAPK signaling for integrins//Regulation of actin dynamics for phagocytic cup formation//MET activates RAP1 and RAC1//VEGFA-VEGFR2 Pathway//Regulation of signaling by CBL//PTK6 Regulates RHO GTPases, RAS GTPase and MAP kinases//MET receptor recycling//Downstream signal transduction	0.790794	0.391062	0.0746797	0.171361	0.901219	0.999486	1.56123	2.52352	0.691545	0.744263	0.88762	0.930413
RINL	RAB GEFs exchange GTP for GDP on RABs	0.787244	0.058122	0.0759403	0.719356	0.901219	0.999486	1.49877	1.58833	0.662204	0.689548	0.879316	0.907994
CCZ1B		0.786935	0.043811	0.0760508	0.752026	0.901219	0.999486	1.49517	1.4272	0.660529	0.599933	0.879145	0.875987
CREB1	CREB phosphorylation//CREB phosphorylation through the activation of CaMKK//CaMK IV-mediated phosphorylation of CREB//PKA-mediated phosphorylation of CREB//NCAM signaling for neurite out-growth//NOTCH2 intracellular domain regulates transcription//Constitutive Signaling by AKT1 E17K in Cancer//CREB phosphorylation through the activation of CaMKII//Gastrin-CREB signalling pathway via PKC and MAPK/…	-0.857473	0.158014	0.0742889	0.508031	0.901219	0.999486	3.04712	2.25909	0.577254	0.90367	0.8623	0.978904
CLK3		-0.854648	-0.400674	0.0752864	0.302803	0.901219	0.999486	3.07148	2.61136	0.566615	0.6933	0.8623	0.910649
ZNF461	Generic Transcription Pathway	0.791184	-0.359321	0.0745423	0.365372	0.901219	0.999486	1.21217	1.16429	0.534657	0.466302	0.849884	0.835473
PIGP	Synthesis of glycosylphosphatidylinositol (GPI)	0.790354	0.030967	0.074835	0.781732	0.901219	0.999486	1.1446	0.886414	0.506499	0.345102	0.846228	0.819648
NARS	Cytosolic tRNA aminoacylation	-0.854823	-0.506033	0.0752243	0.177148	0.901219	0.999486	3.28219	3.23519	0.478726	0.379699	0.84513	0.819648
LAMTOR3	mTORC1-mediated signalling//Macroautophagy//Neutrophil degranulation//Energy dependent regulation of mTOR by LKB1-AMPK//MAP2K and MAPK activation//TP53 Regulates Metabolic Genes//mTOR signalling//Regulation of PTEN gene transcription	-0.85388	-0.329941	0.0755594	0.414397	0.901219	0.999486	3.47606	3.61624	0.404932	0.240339	0.84428	0.817696
ATP13A1	Ion transport by P-type ATPases	-0.851252	-0.515287	0.0764999	0.168321	0.901219	0.999486	3.57369	4.46828	0.370499	0.0664623	0.84428	0.817696
RANBP3		-0.852015	-0.407204	0.0762258	0.293616	0.901219	0.999486	3.61201	3.77383	0.357496	0.19483	0.84428	0.817696
MSTO1		-0.854673	0.197986	0.0752775	0.433634	0.901219	0.999486	3.74496	3.41528	0.314646	0.308585	0.84428	0.817696
COMMD1	Neddylation	0.787423	0.575287	0.0758763	0.0541184	0.901219	0.907203	0.489792	0.987623	0.278017	0.386711	0.84428	0.819648
PUS1		-0.852941	0.592061	0.0758944	0.0480757	0.901219	0.86987	0.35481	1.31057	0.241412	0.538556	0.84428	0.8568
BIN3		0.789023	-0.674728	0.0753064	0.062802	0.901219	0.9653	4.04327	4.67909	0.231276	0.0456211	0.84428	0.817696
VAV3	G alpha (12/13) signalling events//DAP12 signaling//GPVI-mediated activation cascade//Regulation of actin dynamics for phagocytic cup formation//VEGFA-VEGFR2 Pathway//FCERI mediated MAPK activation//EPH-ephrin mediated repulsion of cells//VEGFR2 mediated vascular permeability//Rho GTPase cycle//NRAGE signals death through JNK//FCERI mediated Ca+2 mobilization	-0.853508	-0.655718	0.075692	0.0713872	0.901219	0.975816	4.1563	2.20168	0.204204	0.939042	0.84428	0.988065
ZC3H7A		-0.852229	-0.642426	0.0761491	0.0779439	0.901219	0.990143	4.58807	3.61212	0.121882	0.241621	0.84428	0.817696
PPID	ESR-mediated signaling	-0.850588	-0.234169	0.076739	0.598838	0.902477	0.999486	3.68354	4.54446	0.334004	0.0581702	0.84428	0.817696
DUSP12		-0.848966	-0.115157	0.0773257	0.868497	0.906011	0.999486	3.71241	4.7289	0.324813	0.0415973	0.84428	0.817696
GTF3C1	RNA Polymerase III Transcription Initiation From Type 2 Promoter//RNA Polymerase III Transcription Initiation From Type 1 Promoter//RNA Polymerase III Abortive And Retractive Initiation	0.783627	-0.054042	0.0772424	0.984396	0.906011	0.999486	5.1576	4.21499	0.0557933	0.101265	0.84428	0.817696
AC093838.4		0.783088	0.631607	0.077438	0.0360388	0.906011	0.796226	5.21911	3.93112	0.050921	0.156052	0.84428	0.817696
PHAX	snRNP Assembly//RNA polymerase II transcribes snRNA genes	-0.845944	0.29065	0.0784285	0.287473	0.916028	0.999486	1.23909	1.89382	0.546096	0.870977	0.852997	0.970582
COPA	COPI-dependent Golgi-to-ER retrograde traffic//COPI-mediated anterograde transport	-0.844294	0.016755	0.079036	0.814975	0.91705	0.999486	2.42572	2.71637	0.874163	0.634174	0.956786	0.890449
TARBP1		-0.844246	-0.168992	0.0790537	0.742426	0.91705	0.999486	1.78934	2.43216	0.802369	0.798472	0.929305	0.950503
ELMO1	Regulation of actin dynamics for phagocytic cup formation//VEGFA-VEGFR2 Pathway//Nef and signal transduction//PTK6 Regulates RHO GTPases, RAS GTPase and MAP kinases	0.778775	-0.066184	0.0790177	0.98626	0.91705	0.999486	0.704344	2.00223	0.343633	0.937595	0.84428	0.98785
MICAL1	Factors involved in megakaryocyte development and platelet production	0.77961	0.230926	0.0787098	0.377362	0.91705	0.999486	5.49231	5.15567	0.0333721	0.0178513	0.84428	0.817696
YARS2	Mitochondrial tRNA aminoacylation	-0.843602	-0.344841	0.0792919	0.389065	0.918251	0.999486	4.24385	4.7546	0.18488	0.0396406	0.84428	0.817696
LRBA		0.777329	-0.220821	0.0795531	0.627223	0.919715	0.999486	1.73394	2.76268	0.774986	0.608791	0.921277	0.881217
BCL7B		-0.840339	-0.497306	0.0805078	0.185784	0.929061	0.999486	3.59263	4.70477	0.364035	0.0435074	0.84428	0.817696
SRRT	RNA polymerase II transcribes snRNA genes//mRNA Splicing - Major Pathway	-0.839747	0.211682	0.08073	0.40967	0.929061	0.999486	3.64742	3.65829	0.345741	0.227521	0.84428	0.817696
SGTA		-0.83964	-0.255602	0.0807702	0.554523	0.929061	0.999486	3.85986	3.62364	0.280452	0.23805	0.84428	0.817696
NCOA3	Activation of anterior HOX genes in hindbrain development during early embryogenesis//Transcriptional regulation of white adipocyte differentiation//Estrogen-dependent gene expression//MAPK6/MAPK4 signaling//PPARA activates gene expression	0.770122	-0.215722	0.0822659	0.638216	0.935806	0.999486	2.12075	1.32056	0.970114	0.543685	0.994012	0.858052
METAP2	Inactivation, recovery and regulation of the phototransduction cascade	-0.836452	0.182964	0.0819758	0.460828	0.935806	0.999486	1.53277	2.58431	0.678116	0.70886	0.885245	0.917397
MRPS27	Mitochondrial translation elongation//Mitochondrial translation initiation//Mitochondrial translation termination	-0.835826	-0.119132	0.0822143	0.85903	0.935806	0.999486	2.82898	3.47441	0.676442	0.287293	0.884588	0.817696
NOMO2		0.769986	-0.238497	0.0823179	0.589761	0.935806	0.999486	2.88414	3.90063	0.650732	0.163071	0.879145	0.817696
C16orf54		-0.835785	-0.252663	0.0822299	0.560504	0.935806	0.999486	1.4511	2.06994	0.640155	0.979457	0.878257	0.99566
METTL15		0.769648	-0.271804	0.082447	0.522124	0.935806	0.999486	3.19049	2.41544	0.516037	0.80851	0.847718	0.953714
MRPS21	Mitochondrial translation elongation//Mitochondrial translation initiation//Mitochondrial translation termination	0.771956	-0.027766	0.0815686	0.921018	0.935806	0.999486	0.623535	2.09992	0.317842	0.998014	0.84428	0.999431
POLD1	Removal of the Flap Intermediate from the C-strand//Recognition of DNA damage by PCNA-containing replication complex//Dual incision in TC-NER//Processive synthesis on the C-strand of the telomere//Telomere C-strand (Lagging Strand) Synthesis//Polymerase switching on the C-strand of the telomere//Mismatch repair (MMR) directed by MSH2:MSH3 (MutSbeta)//Gap-filling DNA repair synthesis and ligation …	-0.835198	-0.134348	0.0824541	0.82299	0.935806	0.999486	4.09152	4.68176	0.219424	0.0453978	0.84428	0.817696
PMPCB	Mitochondrial protein import//Processing of SMDT1	-0.833145	-0.114078	0.0832419	0.87107	0.939363	0.999486	2.3483	3.20546	0.913477	0.39234	0.96841	0.821337
WDR11		-0.833956	-0.360253	0.08293	0.363878	0.939363	0.999486	2.63333	3.18785	0.770524	0.399948	0.919117	0.821337
C21orf58		0.767378	-0.04223	0.0833184	0.955869	0.939363	0.999486	1.43311	0.984922	0.631916	0.385562	0.876114	0.819648
USP48	Ub-specific processing proteases	-0.833241	-0.053347	0.0832049	0.982716	0.939363	0.999486	3.12927	4.04188	0.541758	0.132473	0.852473	0.817696
TRA2A		-0.832153	-0.467322	0.0836247	0.217827	0.939511	0.999486	2.35063	1.44677	0.912291	0.610535	0.96841	0.882114
FBXO25		-0.830872	0.749663	0.0841212	0.0141238	0.939511	0.505114	1.70865	3.44258	0.762578	0.298628	0.915562	0.817696
PTPRC	Neutrophil degranulation//Other semaphorin interactions//Phosphorylation of CD3 and TCR zeta chains	0.765713	-0.261261	0.0839622	0.543096	0.939511	0.999486	1.30333	2.08991	0.573863	0.991816	0.8623	0.997776
RASA4	Regulation of RAS by GAPs//Signaling by RAS mutants	-0.832457	0.001556	0.0835073	0.850898	0.939511	0.999486	1.27205	1.85523	0.560256	0.847463	0.85929	0.965557
LYZ	Neutrophil degranulation//Amyloid fiber formation//Antimicrobial peptides	0.76579	-0.19817	0.0839324	0.676659	0.939511	0.999486	0.212852	2.48948	0.206725	0.764326	0.84428	0.937311
ZNF530	Generic Transcription Pathway	0.765209	-0.184925	0.0841579	0.706244	0.939511	0.999486		1.22281		0.494544		0.842945
SH2B1	Factors involved in megakaryocyte development and platelet production	0.763201	-0.610945	0.0849413	0.0954384	0.945186	0.999486	0.961679	1.29173	0.434354	0.528946	0.84428	0.853915
UGGT1	ER Quality Control Compartment (ERQC)	-0.828764	0.083879	0.0849435	0.661864	0.945186	0.999486	-0.274932	1.88574	0.11506	0.866046	0.84428	0.969154
BCL10	FCERI mediated NF-kB activation//E3 ubiquitin ligases ubiquitinate target proteins//Activation of NF-kappaB in B cells//CLEC7A (Dectin-1) signaling//Downstream TCR signaling	-0.827807	0.015156	0.0853189	0.818737	0.947818	0.999486	1.36924	2.13379	0.603031	0.981017	0.866956	0.99571
KIAA1143		0.761536	0.576337	0.0855953	0.0537224	0.948744	0.907203	1.96434	1.20064	0.890316	0.483736	0.961666	0.841953
RNGTT	mRNA Capping//RNA Pol II CTD phosphorylation and interaction with CE during HIV infection//RNA Pol II CTD phosphorylation and interaction with CE	0.761155	0.61195	0.0857455	0.0416555	0.948744	0.840911	3.10454	2.94431	0.55233	0.513925	0.855516	0.847712
CNST		-0.826536	-0.543632	0.0858195	0.143336	0.948744	0.999486	4.31716	3.81168	0.169766	0.184909	0.84428	0.817696
ZFHX3	RUNX3 regulates CDKN1A transcription	0.760123	-0.710615	0.0861535	0.048919	0.950894	0.875791	0.90573	1.5475	0.413534	0.66636	0.84428	0.900672
LARS	SeMet incorporation into proteins//Cytosolic tRNA aminoacylation	0.759686	-0.010855	0.0863267	0.880466	0.951267	0.999486	1.33763	2.301	0.588957	0.877967	0.8623	0.973404
DNMT1	NoRC negatively regulates rRNA expression//SUMOylation of DNA methylation proteins//PRC2 methylates histones and DNA//DNA methylation	-0.824722	0.054387	0.0865382	0.727836	0.95128	0.999486	2.2516	2.23347	0.962865	0.919433	0.991191	0.982986
PAN3	Deadenylation of mRNA	0.758981	-0.201604	0.0866067	0.669067	0.95128	0.999486	0.679613	0.751398	0.335602	0.294223	0.84428	0.817696
CTNND1	Adherens junctions interactions//InlA-mediated entry of Listeria monocytogenes into host cells//VEGFR2 mediated vascular permeability	-0.824087	-0.205741	0.0867909	0.659966	0.95177	0.999486	1.44937	3.31178	0.639359	0.348304	0.877764	0.819648
ZNF224	Generic Transcription Pathway	-0.822334	0.356504	0.0874917	0.206531	0.956158	0.999486	2.8755	2.2539	0.654733	0.906859	0.879145	0.979392
RBM19		-0.822556	0.333198	0.0874027	0.23304	0.956158	0.999486	3.971	3.28216	0.249867	0.360244	0.84428	0.819648
TMC8		-0.822035	-0.283918	0.0876116	0.498552	0.956158	0.999486	0.185381	2.78752	0.200453	0.595369	0.84428	0.875987
MKL2		0.755395	-0.521877	0.0880427	0.162239	0.959327	0.999486	1.84701	1.86169	0.831131	0.85139	0.93984	0.965955
HMG20A		-0.820482	-0.142756	0.0882369	0.80323	0.959911	0.999486	2.81975	4.08434	0.680783	0.124202	0.886009	0.817696
FAM136A		-0.819762	-0.239798	0.0885281	0.587045	0.960966	0.999486	3.24929	3.90769	0.491942	0.161425	0.84513	0.817696
TPTEP1		0.753977	-0.031646	0.0886157	0.930354	0.960966	0.999486	0.756388	0.586544	0.360932	0.239266	0.84428	0.817696
ADAT2	tRNA modification in the nucleus and cytosol	-0.819041	-0.040711	0.0888204	0.952204	0.961657	0.999486	0.838817	3.69064	0.389426	0.217998	0.84428	0.817696
EXOC7	Insulin processing//VxPx cargo-targeting to cilium//Translocation of SLC2A4 (GLUT4) to the plasma membrane	0.753102	-0.781713	0.0889708	0.0289135	0.961759	0.71728	2.21145	3.09222	0.983423	0.442776	0.997622	0.827399
ZNF599	Generic Transcription Pathway	0.752671	-0.069438	0.0891462	0.978397	0.96213	0.999486	0.767726	1.28844	0.364772	0.527276	0.84428	0.853402
PRKD2	Sphingolipid de novo biosynthesis	0.751577	-0.18876	0.0895925	0.69763	0.965419	0.999486	2.86729	0.637476	0.658543	0.255412	0.879145	0.817696
KCNMB1	Ca2+ activated K+ channels//cGMP effects	0.750504	-0.39317	0.090032	0.313594	0.967937	0.999486	1.46611	0.195174	0.647065	0.138735	0.878787	0.817696
ZNF141	Generic Transcription Pathway	0.750314	0.348319	0.09011	0.215579	0.967937	0.999486	0.762934	2.10785	0.363146	0.997076	0.84428	0.999273
CDK11B	Recruitment of mitotic centrosome proteins and complexes	0.749673	-0.273573	0.0903736	0.518646	0.968804	0.999486	2.45867	1.65528	0.85752	0.728204	0.949063	0.926003
WDR73		-0.814996	0.278819	0.0904747	0.304024	0.968804	0.999486	-0.336097	1.95634	0.106283	0.909317	0.84428	0.979392
DTWD1		-0.814331	0.137375	0.090749	0.548914	0.970218	0.999486	2.06188	2.35004	0.94	0.848056	0.980809	0.965557
KLHL28		0.74768	-0.342145	0.091197	0.393577	0.973481	0.999486	1.13718	1.72966	0.503456	0.771972	0.845662	0.939083
TBC1D7	TBC/RABGAPs	0.746767	-0.202347	0.0915762	0.667429	0.973527	0.999486	3.32343	3.80576	0.462439	0.186436	0.84513	0.817696
CARD19		0.746639	-0.784581	0.0916295	0.0282821	0.973527	0.712192	3.64141	1.81169	0.347719	0.821088	0.84428	0.959507
HSD17B7	Cholesterol biosynthesis	0.746934	-0.260061	0.0915067	0.545509	0.973527	0.999486	0.531254	0.85072	0.289982	0.331135	0.84428	0.817696
TNKS	Ub-specific processing proteases//XAV939 inhibits tankyrase, stabilizing AXIN//TCF dependent signaling in response to WNT//Degradation of AXIN//Regulation of PTEN stability and activity	0.745661	0.049105	0.0920373	0.739885	0.974099	0.999486	1.27682	0.727852	0.562322	0.285894	0.860497	0.817696
BCL2L13		0.745483	0.170234	0.0921117	0.4846	0.974099	0.999486	3.69089	3.16314	0.331649	0.410765	0.84428	0.824871
GCNT2		0.745832	-0.210129	0.0919659	0.650367	0.974099	0.999486	0.665432	1.2452	0.331052	0.505586	0.84428	0.843539
TSC2	Macroautophagy//Constitutive Signaling by AKT1 E17K in Cancer//TBC/RABGAPs//Energy dependent regulation of mTOR by LKB1-AMPK//AKT phosphorylates targets in the cytosol//TP53 Regulates Metabolic Genes//Inhibition of TSC complex formation by PKB	0.744715	0.190961	0.0924331	0.446234	0.974477	0.999486	0.942845	1.82537	0.427279	0.829354	0.84428	0.962381
AGPS	Peroxisomal protein import//Plasmalogen biosynthesis//TYSND1 cleaves peroxisomal proteins	-0.810422	-0.154849	0.0923751	0.775031	0.974477	0.999486	3.8183	1.30446	0.292517	0.535429	0.84428	0.855713
UBXN6		0.743752	0.115295	0.0928375	0.594376	0.97723	0.999486	-0.147267	-0.450688	0.135209	0.0475142	0.84428	0.817696
MSL1	HATs acetylate histones	0.742309	0.07085	0.0934461	0.690723	0.980609	0.999486	0.984079	1.66471	0.442856	0.733708	0.84428	0.927528
CIITA	Interferon gamma signaling	0.74232	-0.19324	0.0934415	0.687616	0.980609	0.999486	3.95591	-0.540388	0.253878	0.0402385	0.84428	0.817696
PYCRL		-0.807121	0.432537	0.0937665	0.135312	0.98246	0.999486	1.28143	3.86982	0.56432	0.170403	0.861351	0.817696
ELK4		0.740936	-0.516072	0.0940282	0.167587	0.98369	0.999486	1.90381	1.63099	0.859688	0.714097	0.949697	0.919227
MAP3K11	RAF activation//Paradoxical activation of RAF signaling by kinase inactive BRAF//Signaling by moderate kinase activity BRAF mutants//Signaling by RAS mutants	0.739785	-0.291122	0.0945183	0.484807	0.987304	0.999486	3.24017	2.2497	0.495639	0.909442	0.84513	0.979392
KCTD10		-0.803325	-0.271636	0.0953872	0.522455	0.993042	0.999486	2.36346	4.0636	0.905759	0.12819	0.965802	0.817696
POP5	tRNA processing in the nucleus	-0.803239	-0.007867	0.0954242	0.873331	0.993042	0.999486	2.86699	3.35013	0.658683	0.333223	0.879145	0.817723
SHCBP1		0.737484	0.769288	0.0955044	0.0119524	0.993042	0.47342	4.65163	2.89957	0.112346	0.536561	0.84428	0.855713
GMNN	CDT1 association with the CDC6:ORC:origin complex//Activation of the pre-replicative complex	-0.802637	-0.009343	0.0956833	0.876854	0.993388	0.999486	4.31759	4.80827	0.16968	0.0358063	0.84428	0.817696
FMNL1	RHO GTPases Activate Formins	0.735776	0.354259	0.0962416	0.208985	0.994376	0.999486	2.86198	1.91271	0.661012	0.882538	0.879145	0.975279
ZCCHC4		-0.801526	0.709153	0.0961631	0.0197329	0.994376	0.595207	1.39895	1.19233	0.616392	0.47972	0.871711	0.840312
ATG12	Macroautophagy//Negative regulators of DDX58/IFIH1 signaling//Receptor Mediated Mitophagy//Pink/Parkin Mediated Mitophagy	0.735499	0.283579	0.0963616	0.29729	0.994376	0.999486	3.07897	1.82331	0.563362	0.828106	0.860988	0.962381
CORO1A		0.736427	0.557144	0.0959601	0.0613548	0.994376	0.957668	4.3146	2.99662	0.170278	0.488105	0.84428	0.842945
RABEP2		0.733983	-0.435645	0.0970204	0.2558	0.999662	0.999486	2.46705	2.26399	0.8533	0.900663	0.946642	0.978739
ZNF780A		-0.209464	-0.463456	0.702181	0.222231	0.999856	0.999486	2.17889	2.22074	0.999896	0.927279	0.999896	0.985157
UBXN1	N-glycan trimming in the ER and Calnexin/Calreticulin cycle	0.208191	0.164874	0.601998	0.494805	0.999856	0.999486	2.17875	1.49689	0.999825	0.638056	0.999896	0.891535
ZNF257	Generic Transcription Pathway	0.52394	0.243116	0.228246	0.357733	0.999856	0.999486	2.17836	0.955925	0.999625	0.373361	0.999896	0.819648
NDUFB10	Complex I biogenesis//Respiratory electron transport	0.002683	0.123711	0.938814	0.576846	0.999856	0.999486	2.17984	1.9707	0.99962	0.918153	0.999896	0.982485
TMEM261		0.011017	-0.137768	0.924476	0.814938	0.999856	0.999486	2.18052	2.01796	0.999268	0.947309	0.999856	0.990165
DNM1P46		0.051464	-0.226689	0.855321	0.614673	0.999856	0.999486	2.18087	1.83828	0.999091	0.837173	0.999826	0.964913
NDUFA7	Complex I biogenesis//Respiratory electron transport	0.387914	0.243626	0.362562	0.356926	0.999856	0.999486	2.17657	0.956578	0.998707	0.373633	0.999588	0.819648
PRKDC	E3 ubiquitin ligases ubiquitinate target proteins//Cytosolic sensors of pathogen-associated DNA //Nonhomologous End-Joining (NHEJ)//IRF3-mediated induction of type I IFN	-0.35118	0.009169	0.490769	0.832861	0.999856	0.999486	2.17647	2.4627	0.998653	0.78023	0.999588	0.94318
GTF2A2	Estrogen-dependent gene expression//RNA Polymerase II Transcription Initiation//RNA polymerase II transcribes snRNA genes//RNA Polymerase II Pre-transcription Events//Transcription of the HIV genome//HIV Transcription Initiation//RNA Polymerase II HIV Promoter Escape//RNA Polymerase II Transcription Initiation And Promoter Clearance//RNA Polymerase II Promoter Escape//RNA Polymerase II Transcript…	-0.066976	0.222153	0.941011	0.391891	0.999856	0.999486	2.18174	1.81195	0.998646	0.821243	0.999588	0.959524
UQCC2		0.510197	0.219693	0.239937	0.396025	0.999856	0.999486	2.18268	2.21728	0.998161	0.929415	0.999588	0.986371
PSMA2	Regulation of activated PAK-2p34 by proteasome mediated degradation//Ub-specific processing proteases//NIK-->noncanonical NF-kB signaling//Degradation of beta-catenin by the destruction complex//Cdc20:Phospho-APC/C mediated degradation of Cyclin A//Interleukin-1 signaling//RUNX1 regulates transcription of genes involved in differentiation of HSCs//Regulation of RAS by GAPs//FCERI mediated NF-kB a…	-0.160418	-0.03255	0.782371	0.932531	0.999856	0.999486	2.18299	1.61771	0.998005	0.706419	0.999588	0.916568
ERCC1	Dual incision in TC-NER//HDR through Single Strand Annealing (SSA)//Fanconi Anemia Pathway//Dual Incision in GG-NER//Formation of Incision Complex in GG-NER	0.143476	-0.314692	0.702854	0.441307	0.999856	0.999486	2.17467	2.68137	0.997734	0.653647	0.999496	0.897334
SF3A1	mRNA Splicing - Major Pathway	-0.155239	0.16351	0.790992	0.49742	0.999856	0.999486	2.18355	1.75188	0.997715	0.785192	0.999496	0.944252
PAM16	Mitochondrial protein import	0.209743	-0.303887	0.59966	0.460965	0.999856	0.999486	2.17369	2.21457	0.997231	0.931084	0.999287	0.986711
USF3		0.427843	0.060387	0.318808	0.71423	0.999856	0.999486	2.18768	0.910498	0.995602	0.354734	0.997948	0.819648
RP11-216M21.1		0.459847	-0.322638	0.286344	0.427161	0.999856	0.999486	2.17044	1.59713	0.995565	0.694589	0.997948	0.911633
USP14	Ub-specific processing proteases	-0.50898	-0.438971	0.302726	0.25161	0.999856	0.999486	2.17037	2.90669	0.995527	0.532926	0.997948	0.855713
APP	ECM proteoglycans//Post-translational protein phosphorylation//Advanced glycosylation endproduct receptor signaling//Regulation of Insulin-like Growth Factor (IGF) transport and uptake by Insulin-like Growth Factor Binding Proteins (IGFBPs)//Platelet degranulation //Deregulated CDK5 triggers multiple neurodegenerative pathways in Alzheimer's disease models//G alpha (i) signalling events//Formyl p…	0.695363	-0.496947	0.115051	0.186146	0.999856	0.999486	2.17004	0.448155	0.99536	0.199069	0.997948	0.817696
DCTN6	COPI-independent Golgi-to-ER retrograde traffic//MHC class II antigen presentation//HSP90 chaperone cycle for steroid hormone receptors (SHR)//COPI-mediated anterograde transport	-0.406914	0.344149	0.418107	0.220298	0.999856	0.999486	2.16971	3.05578	0.995189	0.459765	0.997948	0.833587
ITGA4	Integrin cell surface interactions//Cell surface interactions at the vascular wall//Immunoregulatory interactions between a Lymphoid and a non-Lymphoid cell//RUNX3 Regulates Immune Response and Cell Migration	-0.070985	0.022656	0.934109	0.801128	0.999856	0.999486	2.18921	1.89302	0.994818	0.87049	0.997898	0.970431
HAUS8	AURKA Activation by TPX2//Loss of Nlp from mitotic centrosomes//Recruitment of NuMA to mitotic centrosomes//Regulation of PLK1 Activity at G2/M Transition//Loss of proteins required for interphase microtubule organization from the centrosome//Anchoring of the basal body to the plasma membrane//Recruitment of mitotic centrosome proteins and complexes	-0.400269	0.570823	0.426423	0.0558293	0.999856	0.915413	2.16887	1.88686	0.994764	0.866728	0.997898	0.969154
PSMD4	Regulation of activated PAK-2p34 by proteasome mediated degradation//Ub-specific processing proteases//NIK-->noncanonical NF-kB signaling//Degradation of beta-catenin by the destruction complex//Cdc20:Phospho-APC/C mediated degradation of Cyclin A//Interleukin-1 signaling//RUNX1 regulates transcription of genes involved in differentiation of HSCs//Regulation of RAS by GAPs//FCERI mediated NF-kB a…	-0.069215	0.085032	0.937156	0.659333	0.999856	0.999486	2.16874	1.9789	0.994697	0.923211	0.997898	0.983711
RAF1	Stimuli-sensing channels//GP1b-IX-V activation signalling//RAF activation//MAP2K and MAPK activation//Rap1 signalling//Signaling by BRAF and RAF fusions//Paradoxical activation of RAF signaling by kinase inactive BRAF//Signaling by moderate kinase activity BRAF mutants//Signaling by high-kinase activity BRAF mutants//Signaling by RAS mutants//Negative feedback regulation of MAPK pathway//CREB pho…	-0.593477	0.063007	0.224947	0.708317	0.999856	0.999486	2.18952	2.44942	0.994657	0.788148	0.997898	0.945946
PRDX3	Detoxification of Reactive Oxygen Species	-0.403599	-0.051681	0.422244	0.978691	0.999856	0.999486	2.16855	2.52165	0.994597	0.74536	0.997898	0.930813
SUZ12	Activation of anterior HOX genes in hindbrain development during early embryogenesis//Transcriptional Regulation by E2F6//SUMOylation of chromatin organization proteins//PKMTs methylate histone lysines//PRC2 methylates histones and DNA//Oxidative Stress Induced Senescence//Regulation of PTEN gene transcription	-0.262838	0.231526	0.618559	0.37638	0.999856	0.999486	2.1679	1.62548	0.994264	0.710904	0.997898	0.917397
NCBP1	Abortive elongation of HIV-1 transcript in the absence of Tat//Nonsense Mediated Decay (NMD) enhanced by the Exon Junction Complex (EJC)//Nonsense Mediated Decay (NMD) independent of the Exon Junction Complex (EJC)//Processing of Capped Intron-Containing Pre-mRNA//Signaling by FGFR2 IIIa TM//snRNP Assembly//mRNA Capping//mRNA 3'-end processing//Formation of the Early Elongation Complex//Processin…	-0.484805	-0.091554	0.327934	0.925053	0.999856	0.999486	2.16753	2.80901	0.994075	0.583867	0.997898	0.8703
SECISBP2	Selenocysteine synthesis	-0.559405	-0.22885	0.254396	0.610079	0.999856	0.999486	2.16751	2.13059	0.994065	0.982994	0.997898	0.996138
BST2	Neutrophil degranulation//Interferon alpha/beta signaling	0.260348	-0.116141	0.525813	0.866152	0.999856	0.999486	2.19068	2.33722	0.994064	0.855855	0.997898	0.967835
GIGYF1		-0.064486	-0.276639	0.9453	0.512648	0.999856	0.999486	2.16713	1.50576	0.99387	0.64298	0.997898	0.892903
AUP1		-0.449718	-0.398818	0.366872	0.305449	0.999856	0.999486	2.16693	2.23596	0.993767	0.917902	0.997898	0.982485
ZMYM2	Signaling by cytosolic FGFR1 fusion mutants//Signaling by FGFR1 in disease	-0.248564	-0.165664	0.6405	0.750059	0.999856	0.999486	2.16684	1.89031	0.99372	0.868836	0.997898	0.96999
LIMD1	Oxygen-dependent proline hydroxylation of Hypoxia-inducible Factor Alpha	-0.043267	-0.049418	0.9819	0.973224	0.999856	0.999486	2.16675	0.924506	0.993677	0.360415	0.997898	0.819648
ATP6V0E1	Transferrin endocytosis and recycling//Insulin receptor recycling//Ion channel transport//ROS, RNS production in phagocytes	-0.043195	-0.030565	0.982024	0.927752	0.999856	0.999486	2.19164	2.13813	0.993573	0.978326	0.997898	0.995549
RBM4	Circadian Clock	0.244474	0.178573	0.548469	0.468953	0.999856	0.999486	2.1659	1.81242	0.993241	0.82153	0.997898	0.959572
LUC7L		-0.303923	-0.287971	0.557331	0.490794	0.999856	0.999486	2.1657	2.48732	0.993137	0.765604	0.997898	0.937378
IDH3A	Citric acid cycle (TCA cycle)	-0.714914	-0.091564	0.139864	0.925029	0.999856	0.999486	2.19268	2.88741	0.993039	0.542799	0.997898	0.858052
LSM6	mRNA decay by 5' to 3' exoribonuclease//mRNA Splicing - Major Pathway	-0.086274	-0.242675	0.907839	0.581059	0.999856	0.999486	2.1934	2.54311	0.992673	0.732788	0.997898	0.927509
C1QBP	Intrinsic Pathway of Fibrin Clot Formation	-0.160072	0.049608	0.782946	0.738735	0.999856	0.999486	2.19387	2.34363	0.992427	0.851955	0.997898	0.965955
MDH2	Citric acid cycle (TCA cycle)//Gluconeogenesis	-0.233252	-0.015248	0.664389	0.890975	0.999856	0.999486	2.19395	2.50689	0.99239	0.754046	0.997898	0.933863
SNX14		-0.091464	-0.359534	0.898942	0.36503	0.999856	0.999486	2.19414	2.75706	0.99229	0.611846	0.997898	0.882886
TCHP		-0.314713	0.079154	0.541754	0.672275	0.999856	0.999486	2.19454	2.62461	0.992088	0.68573	0.997898	0.905828
UQCRFS1	Respiratory electron transport	0.0365	-0.00366	0.880805	0.863302	0.999856	0.999486	2.1636	2.08156	0.992064	0.98665	0.997898	0.996881
SSR3	SRP-dependent cotranslational protein targeting to membrane	-0.380092	0.326379	0.452256	0.241234	0.999856	0.999486	2.19478	1.76525	0.991963	0.793183	0.997898	0.947797
RP11-849H4.2		0.152235	-0.09401	0.688842	0.919145	0.999856	0.999486	2.1948	1.61099	0.991955	0.702546	0.997898	0.915394
ATP6AP1	Transferrin endocytosis and recycling//Insulin receptor recycling//Ion channel transport	-0.284505	-0.32584	0.585901	0.421537	0.999856	0.999486	2.19489	2.70297	0.991906	0.641601	0.997898	0.892639
FAM30B		0.272572	-0.226782	0.508698	0.614475	0.999856	0.999486	2.19526	0.949161	0.991716	0.37055	0.997898	0.819648
CKS2		0.116289	0.298921	0.746974	0.276271	0.999856	0.999486	2.16263	1.94937	0.991566	0.905034	0.997898	0.979101
RAB11B	RAB geranylgeranylation//TBC/RABGAPs	-0.566078	-0.258849	0.248427	0.547952	0.999856	0.999486	2.16243	2.47833	0.991463	0.770934	0.997898	0.938718
CCDC186		-0.213278	-0.325702	0.696069	0.421778	0.999856	0.999486	2.16223	1.64948	0.991359	0.724825	0.997898	0.923976
HNRNPK	Processing of Capped Intron-Containing Pre-mRNA//SUMOylation of RNA binding proteins//mRNA Splicing - Major Pathway	-0.586218	-0.187671	0.231008	0.700072	0.999856	0.999486	2.19653	1.52505	0.991069	0.653742	0.997898	0.897334
FAM30C		0.448434	-0.236048	0.297655	0.594889	0.999856	0.999486	2.16165	1.29724	0.991062	0.531747	0.997898	0.855033
TMEM14C		-0.475328	-0.00443	0.338177	0.865136	0.999856	0.999486	2.19667	3.85353	0.990993	0.174378	0.997898	0.817696
ARPC4	Regulation of actin dynamics for phagocytic cup formation//RHO GTPases Activate WASPs and WAVEs//EPHB-mediated forward signaling//Clathrin-mediated endocytosis	-0.323719	-0.083838	0.528921	0.943638	0.999856	0.999486	2.19705	1.57749	0.990799	0.683364	0.997898	0.905093
YLPM1		0.44143	-0.212158	0.304742	0.645948	0.999856	0.999486	2.15993	2.13269	0.990181	0.981694	0.997898	0.99571
SSU72	RNA polymerase II transcribes snRNA genes	-0.221234	-0.185942	0.683383	0.703956	0.999856	0.999486	2.19832	1.54624	0.990152	0.665649	0.997898	0.900514
DDIAS		0.459127	-0.319276	0.287049	0.433114	0.999856	0.999486	2.19833	2.31906	0.990146	0.866929	0.997898	0.969154
GAPVD1	RAB GEFs exchange GTP for GDP on RABs//Clathrin-mediated endocytosis	-0.699978	0.565801	0.148747	0.0578077	0.999856	0.925602	2.199	1.4364	0.989801	0.604906	0.997898	0.878995
PIP4K2A	Synthesis of PIPs in the nucleus//PI5P, PP2A and IER3 Regulate PI3K/AKT Signaling//PI5P Regulates TP53 Acetylation//Synthesis of PIPs at the plasma membrane	0.453493	-0.356392	0.292605	0.37009	0.999856	0.999486	2.19905	3.47012	0.989776	0.288802	0.997898	0.817696
CAP1	Platelet degranulation //Role of ABL in ROBO-SLIT signaling//Neutrophil degranulation	0.054722	-0.249628	0.849791	0.566712	0.999856	0.999486	2.19912	1.33758	0.98974	0.552487	0.997898	0.86094
MRPS24	Mitochondrial translation elongation//Mitochondrial translation initiation//Mitochondrial translation termination	0.1258	0.24557	0.731436	0.353861	0.999856	0.999486	2.15882	2.09098	0.989613	0.992483	0.997898	0.997776
HEATR3		0.571515	-0.345908	0.190923	0.387288	0.999856	0.999486	2.19938	1.1242	0.989607	0.447484	0.997898	0.827836
FAM47E		-0.272315	-0.572604	0.604177	0.120844	0.999856	0.999486	2.19965	1.24629	0.989466	0.506125	0.997898	0.843539
CCT8	BBSome-mediated cargo-targeting to cilium//Neutrophil degranulation//Formation of tubulin folding intermediates by CCT/TriC//Cooperation of PDCL (PhLP1) and TRiC/CCT in G-protein beta folding//Prefoldin mediated transfer of substrate to CCT/TriC//Association of TriC/CCT with target proteins during biosynthesis//Folding of actin by CCT/TriC	-0.059626	-0.075758	0.953675	0.963133	0.999856	0.999486	2.20003	2.10793	0.989272	0.997023	0.997898	0.999273
STAM2	Ub-specific processing proteases//Endosomal Sorting Complex Required For Transport (ESCRT)//EGFR downregulation//InlB-mediated entry of Listeria monocytogenes into host cell//Clathrin-mediated endocytosis//Cargo recognition for clathrin-mediated endocytosis//Negative regulation of MET activity	0.496188	-0.326551	0.252281	0.420294	0.999856	0.999486	2.20022	1.23827	0.989179	0.502154	0.997898	0.842945
MSH6	Defective Mismatch Repair Associated With MSH2//Defective Mismatch Repair Associated With MSH6//Mismatch repair (MMR) directed by MSH2:MSH6 (MutSalpha)	0.112635	-0.062953	0.752972	0.994068	0.999856	0.999486	2.15783	2.73594	0.989103	0.62339	0.997898	0.885384
SPCS1	Synthesis, secretion, and inactivation of Glucagon-like Peptide-1 (GLP-1)//SRP-dependent cotranslational protein targeting to membrane//Synthesis, secretion, and inactivation of Glucose-dependent Insulinotropic Polypeptide (GIP)//Synthesis, secretion, and deacylation of Ghrelin	0.045109	0.08007	0.866127	0.670251	0.999856	0.999486	2.15759	1.42423	0.988981	0.59833	0.997898	0.875987
ELP4	HATs acetylate histones	0.394641	0.107836	0.354938	0.610114	0.999856	0.999486	2.1557	1.3138	0.988016	0.540211	0.997898	0.856958
FABP5	Triglyceride catabolism//Neutrophil degranulation//Signaling by Retinoic Acid	0.211836	0.162413	0.596515	0.499528	0.999856	0.999486	2.20264	1.84146	0.987939	0.8391	0.997898	0.965081
NCOR2	Constitutive Signaling by NOTCH1 PEST Domain Mutants//Transcriptional regulation of white adipocyte differentiation//SUMOylation of transcription cofactors//HDACs deacetylate histones//Regulation of lipid metabolism by Peroxisome proliferator-activated receptor alpha (PPARalpha)//Constitutive Signaling by NOTCH1 HD+PEST Domain Mutants//Downregulation of SMAD2/3:SMAD4 transcriptional activity//NOT…	-0.661872	0.270912	0.173355	0.315431	0.999856	0.999486	2.15532	1.60707	0.987819	0.700292	0.997898	0.91418
RSL24D1		-0.124285	0.062207	0.843022	0.710121	0.999856	0.999486	2.20296	1.68002	0.987773	0.742673	0.997898	0.930413
ZNRD1ASP		-0.00173	-0.343586	0.946415	0.391162	0.999856	0.999486	2.20301	1.25385	0.987746	0.509887	0.997898	0.845391
GPR89A		-0.728474	-0.001564	0.132159	0.858313	0.999856	0.999486	2.15471	2.72403	0.987506	0.629944	0.997898	0.888146
GTF2IP13		-0.380856	-0.458364	0.451262	0.228129	0.999856	0.999486	2.15469	1.44397	0.987496	0.60901	0.997898	0.881217
PBRM1	RUNX1 interacts with co-factors whose precise effect on RUNX1 targets is not known//RMTs methylate histone arginines	-0.011087	-0.286201	0.962546	0.494174	0.999856	0.999486	2.15417	1.06563	0.987228	0.420779	0.997898	0.825181
HDAC2	ERCC6 (CSB) and EHMT2 (G9a) positively regulate rRNA expression//RNA Polymerase I Transcription Initiation//NoRC negatively regulates rRNA expression//Constitutive Signaling by NOTCH1 PEST Domain Mutants//HDACs deacetylate histones//Factors involved in megakaryocyte development and platelet production//SUMOylation of chromatin organization proteins//p75NTR negatively regulates cell cycle via SC1/…	-0.356486	-0.028527	0.483571	0.922848	0.999856	0.999486	2.15386	2.06767	0.987073	0.978053	0.997898	0.995476
TLK1		-0.160571	0.022336	0.782116	0.801877	0.999856	0.999486	2.20442	1.80105	0.987026	0.814672	0.997898	0.956187
COX7A2L	TP53 Regulates Metabolic Genes//Respiratory electron transport	-0.117854	-0.159293	0.853926	0.76474	0.999856	0.999486	2.15245	1.54762	0.986348	0.666426	0.997898	0.900672
DNM1L	Apoptotic execution phase	-0.170235	0.338384	0.766102	0.226942	0.999856	0.999486	2.20721	2.67196	0.985596	0.658925	0.997898	0.897828
ADAM10	Signaling by EGFR//Constitutive Signaling by NOTCH1 PEST Domain Mutants//Post-translational protein phosphorylation//Regulation of Insulin-like Growth Factor (IGF) transport and uptake by Insulin-like Growth Factor Binding Proteins (IGFBPs)//NOTCH2 Activation and Transmission of Signal to the Nucleus//Constitutive Signaling by NOTCH1 t(7;9)(NOTCH1:M1580_K2555) Translocation Mutant//NOTCH3 Activat…	-0.453969	-0.0423	0.362007	0.956038	0.999856	0.999486	2.15083	0.501349	0.985519	0.213892	0.997898	0.817696
TEN1-CDK3		0.219655	-0.019328	0.584832	0.900752	0.999856	0.999486	2.20789	1.45727	0.985247	0.616254	0.997898	0.883491
LENG8		0.233329	-0.348783	0.564659	0.382524	0.999856	0.999486	2.15018	1.84721	0.985187	0.842587	0.997898	0.965081
AGPAT3	COPI-independent Golgi-to-ER retrograde traffic//Synthesis of PA	0.499871	-0.134305	0.248994	0.823092	0.999856	0.999486	2.14812	2.04356	0.984133	0.963138	0.997622	0.993432
NAPG	Intra-Golgi traffic//COPI-dependent Golgi-to-ER retrograde traffic//COPII-mediated vesicle transport//Retrograde transport at the Trans-Golgi-Network//COPI-mediated anterograde transport	-0.054968	0.067854	0.961707	0.697425	0.999856	0.999486	2.2101	1.30404	0.984114	0.535214	0.997622	0.855713
MYO18A	Signaling by cytosolic FGFR1 fusion mutants//Signaling by FGFR1 in disease	0.374764	-0.590419	0.377758	0.108448	0.999856	0.999486	2.1478	-1.75045	0.983969	0.00278734	0.997622	0.817696
B4GALNT2	Asparagine N-linked glycosylation	-0.626577	-0.056314	0.198753	0.989886	0.999856	0.999486	2.21088	1.82683	0.983718	0.830241	0.997622	0.962381
PPA2	Mitochondrial tRNA aminoacylation//Pyrophosphate hydrolysis	-0.345776	0.262686	0.498158	0.327593	0.999856	0.999486	2.14617	2.34687	0.983133	0.849985	0.9975	0.965955
PMS2P1		0.059406	0.067001	0.841854	0.699337	0.999856	0.999486	2.21217	3.04481	0.983052	0.464948	0.9975	0.834802
EVL	Signaling by ROBO receptors//RHO GTPases Activate Formins//Generation of second messenger molecules	0.206707	-0.131856	0.604236	0.828869	0.999856	0.999486	2.21255	2.02323	0.982861	0.950567	0.9975	0.990165
FOXN3		0.506635	-0.335502	0.243034	0.40483	0.999856	0.999486	2.1456	1.43393	0.98284	0.603569	0.9975	0.878375
GUSBP1		0.029449	-0.98836	0.892858	0.0049445	0.999856	0.327714	2.14425	2.07165	0.982149	0.980514	0.997233	0.99571
DDB1	Formation of TC-NER Pre-Incision Complex//Transcription-Coupled Nucleotide Excision Repair (TC-NER)//Recognition of DNA damage by PCNA-containing replication complex//Dual incision in TC-NER//Gap-filling DNA repair synthesis and ligation in TC-NER//Dual Incision in GG-NER//Neddylation//Formation of Incision Complex in GG-NER//DNA Damage Recognition in GG-NER	-0.62606	0.039258	0.199144	0.762517	0.999856	0.999486	2.21403	1.99079	0.982104	0.930541	0.997233	0.986711
TECRP1		0.037822	-0.005042	0.878549	0.866594	0.999856	0.999486	2.21426	2.03209	0.981984	0.95604	0.997233	0.990967
PPP1CA	Triglyceride catabolism//Downregulation of TGF-beta receptor signaling//Circadian Clock//DARPP-32 events	-0.034107	0.065389	0.997716	0.702957	0.999856	0.999486	2.21477	1.35289	0.981724	0.560456	0.997233	0.862994
SLC12A2	Cation-coupled Chloride cotransporters	0.313842	-0.106733	0.453143	0.88862	0.999856	0.999486	2.21486	1.94569	0.981678	0.902767	0.997233	0.978904
SEPT15		-0.099011	-0.159215	0.886029	0.76492	0.999856	0.999486	2.21556	0.982041	0.981318	0.384339	0.997145	0.819648
STAT2	Interleukin-20 family signaling//Interferon alpha/beta signaling//Regulation of IFNA signaling	-0.064312	-0.315565	0.9456	0.43974	0.999856	0.999486	2.21584	0.93041	0.981175	0.362826	0.997145	0.819648
ADAR	Interferon alpha/beta signaling//Formation of editosomes by ADAR proteins//C6 deamination of adenosine	-0.170717	0.185411	0.765306	0.456334	0.999856	0.999486	2.14091	1.29174	0.980435	0.52895	0.996546	0.853915
PTEN	Ub-specific processing proteases//Ovarian tumor domain proteases//Regulation of PTEN mRNA translation//Downstream TCR signaling//Regulation of PTEN localization//TP53 Regulates Metabolic Genes//Negative regulation of the PI3K/AKT network//Regulation of PTEN stability and activity//Synthesis of IP3 and IP4 in the cytosol//PTEN Loss of Function in Cancer//Synthesis of PIPs at the plasma membrane	-0.146623	-0.004905	0.805392	0.866268	0.999856	0.999486	2.14046	0.527965	0.980205	0.221602	0.996461	0.817696
BCL11A		-0.11468	-0.127453	0.859318	0.83928	0.999856	0.999486	2.21916	1.18065	0.979474	0.474105	0.996016	0.837356
MAN1B1	ER Quality Control Compartment (ERQC)//Defective MAN1B1 causes MRT15	-0.689195	0.854321	0.155423	0.00558634	0.999856	0.346681	2.21925	3.78119	0.97943	0.19287	0.996016	0.817696
IMPDH2	Purine ribonucleoside monophosphate biosynthesis//Neutrophil degranulation	-0.179782	-0.062087	0.750379	0.996161	0.999856	0.999486	2.13886	2.37592	0.979386	0.832353	0.996016	0.963114
TMED10	COPI-dependent Golgi-to-ER retrograde traffic//Cargo concentration in the ER//COPII-mediated vesicle transport//COPI-mediated anterograde transport	0.052499	-0.028092	0.853563	0.921802	0.999856	0.999486	2.21949	1.93554	0.979305	0.896533	0.996016	0.977009
METTL26		0.323399	0.270533	0.440785	0.315985	0.999856	0.999486	2.1383	2.42854	0.9791	0.800642	0.996016	0.951438
PSMC6	Regulation of activated PAK-2p34 by proteasome mediated degradation//Ub-specific processing proteases//NIK-->noncanonical NF-kB signaling//Degradation of beta-catenin by the destruction complex//Cdc20:Phospho-APC/C mediated degradation of Cyclin A//Interleukin-1 signaling//RUNX1 regulates transcription of genes involved in differentiation of HSCs//Regulation of RAS by GAPs//FCERI mediated NF-kB a…	-0.628417	0.384635	0.197365	0.177538	0.999856	0.999486	2.1381	1.97793	0.978998	0.922611	0.996016	0.983381
AEBP2	PKMTs methylate histone lysines//PRC2 methylates histones and DNA	-0.431763	0.245474	0.387869	0.354012	0.999856	0.999486	2.13772	1.18123	0.978805	0.474382	0.996016	0.837629
ACAD10	Mitochondrial Fatty Acid Beta-Oxidation	-0.457462	0.388544	0.358039	0.173762	0.999856	0.999486	2.13772	2.26909	0.978804	0.897527	0.996016	0.977009
SNRPC	mRNA Splicing - Major Pathway	0.071082	0.188945	0.822141	0.449888	0.999856	0.999486	2.13709	1.69295	0.978483	0.750269	0.996016	0.933225
ACTR3	Regulation of actin dynamics for phagocytic cup formation//RHO GTPases Activate WASPs and WAVEs//EPHB-mediated forward signaling//Clathrin-mediated endocytosis	-0.272531	0.22103	0.603851	0.393775	0.999856	0.999486	2.22178	1.35238	0.978132	0.56019	0.996016	0.862994
MRPL41	Mitochondrial translation elongation//Mitochondrial translation initiation//Mitochondrial translation termination	0.069378	0.171513	0.825011	0.482182	0.999856	0.999486	2.1353	2.44994	0.977566	0.787836	0.996016	0.945763
TAF2	RNA Polymerase II Transcription Initiation//RNA Polymerase II Pre-transcription Events//Transcription of the HIV genome//Regulation of TP53 Activity through Phosphorylation//HIV Transcription Initiation//RNA Polymerase II HIV Promoter Escape//RNA Polymerase II Transcription Initiation And Promoter Clearance//RNA Polymerase II Promoter Escape//RNA Polymerase II Transcription Pre-Initiation And Pro…	0.654125	0.335005	0.13711	0.230902	0.999856	0.999486	2.1353	2.63416	0.977565	0.680289	0.996016	0.904621
FKBP5	HSP90 chaperone cycle for steroid hormone receptors (SHR)//ESR-mediated signaling	0.047603	0.115246	0.861883	0.594479	0.999856	0.999486	2.22329	2.6266	0.977357	0.684594	0.996016	0.905413
MAP4K1		-0.204386	-0.68867	0.710348	0.0570637	0.999856	0.920169	2.2234	1.9124	0.977302	0.882346	0.996016	0.975279
NAPEPLD	Biosynthesis of A2E, implicated in retinal degradation	0.070216	-0.203854	0.823599	0.664111	0.999856	0.999486	2.22422	3.25399	0.976881	0.371833	0.996016	0.819648
ATP6AP2	Metabolism of Angiotensinogen to Angiotensins//Neutrophil degranulation	-0.79546	-0.11527	0.0988165	0.868228	0.999856	0.999486	2.13358	2.19733	0.976681	0.941728	0.996016	0.988901
RNASEH2C		0.265901	0.14197	0.518002	0.539673	0.999856	0.999486	2.1334	1.64117	0.976593	0.719997	0.996016	0.922165
RP11-583F2.1		-0.026373	-0.132007	0.988929	0.828513	0.999856	0.999486	2.22519	1.40675	0.976387	0.588944	0.996016	0.873244
RNF10		-0.396836	-0.159445	0.430757	0.764389	0.999856	0.999486	2.22582	3.07867	0.976066	0.449054	0.995974	0.827836
PSMB2	Regulation of activated PAK-2p34 by proteasome mediated degradation//Ub-specific processing proteases//NIK-->noncanonical NF-kB signaling//Degradation of beta-catenin by the destruction complex//Cdc20:Phospho-APC/C mediated degradation of Cyclin A//Interleukin-1 signaling//RUNX1 regulates transcription of genes involved in differentiation of HSCs//Regulation of RAS by GAPs//FCERI mediated NF-kB a…	-0.333466	0.238262	0.515208	0.365471	0.999856	0.999486	2.13225	1.74807	0.976001	0.782924	0.995974	0.944021
DPF2		-0.099849	0.281375	0.884597	0.300396	0.999856	0.999486	2.22601	1.78736	0.975967	0.806439	0.995974	0.953669
RERE		0.256689	-0.391968	0.530993	0.315345	0.999856	0.999486	2.22602	2.13105	0.975959	0.982708	0.995974	0.996138
TCEA1	Tat-mediated elongation of the HIV-1 transcript//Tat-mediated HIV elongation arrest and recovery//Formation of TC-NER Pre-Incision Complex//Transcription-Coupled Nucleotide Excision Repair (TC-NER)//Dual incision in TC-NER//Gap-filling DNA repair synthesis and ligation in TC-NER//Formation of RNA Pol II elongation complex //TP53 Regulates Transcription of DNA Repair Genes//RNA Polymerase II Trans…	0.236512	0.225875	0.560012	0.385686	0.999856	0.999486	2.22614	1.75278	0.975898	0.785732	0.995974	0.944734
FABP5P7		0.033388	0.281394	0.886122	0.300369	0.999856	0.999486	2.13135	1.95959	0.975541	0.911316	0.995974	0.979392
N4BP2L1		0.366104	-0.331373	0.387977	0.411921	0.999856	0.999486	2.22712	3.39539	0.975398	0.315975	0.995974	0.817696
WDR1	Platelet degranulation	-0.028835	-0.023587	0.99318	0.910973	0.999856	0.999486	2.22717	1.90262	0.97537	0.876357	0.995974	0.973112
SFTPB	Surfactant metabolism//Defective CSF2RB causes pulmonary surfactant metabolism dysfunction 5 (SMDP5)//Defective CSF2RA causes pulmonary surfactant metabolism dysfunction 4 (SMDP4)//Defective pro-SFTPC causes pulmonary surfactant metabolism dysfunction 2 (SMDP2) and respiratory distress syndrome (RDS)//Defective pro-SFTPB causes pulmonary surfactant metabolism dysfunction 1 (SMDP1) and respiratory…	0.091105	-0.156782	0.788602	0.770549	0.999856	0.999486	2.13078	1.50715	0.975248	0.643751	0.995974	0.893206
ALG10B	Biosynthesis of the N-glycan precursor (dolichol lipid-linked oligosaccharide, LLO) and transfer to a nascent protein	-0.316255	-0.119377	0.539545	0.858447	0.999856	0.999486	2.13071	1.53356	0.975213	0.658516	0.995974	0.897696
WBP2		0.493281	0.007814	0.254897	0.836065	0.999856	0.999486	2.22779	2.07174	0.975056	0.980568	0.995974	0.99571
GATAD2A	ERCC6 (CSB) and EHMT2 (G9a) positively regulate rRNA expression//RNA Polymerase I Transcription Initiation//HDACs deacetylate histones//Regulation of PTEN gene transcription//Regulation of TP53 Activity through Acetylation	-0.613307	0.351873	0.208973	0.211616	0.999856	0.999486	2.12855	2.67321	0.974105	0.65822	0.995615	0.897696
SMARCA2	RUNX1 interacts with co-factors whose precise effect on RUNX1 targets is not known//RMTs methylate histone arginines	-0.130216	-0.13987	0.832992	0.809999	0.999856	0.999486	2.12833	2.56674	0.973995	0.719033	0.995615	0.921507
ZHX1		0.102216	0.06173	0.770154	0.711197	0.999856	0.999486	2.12777	2.76772	0.973709	0.606057	0.995509	0.878995
RNPS1	Nonsense Mediated Decay (NMD) enhanced by the Exon Junction Complex (EJC)//mRNA 3'-end processing//Regulation of expression of SLITs and ROBOs//Transport of Mature mRNA derived from an Intron-Containing Transcript//Cleavage of Growing Transcript in the Termination Region //mRNA Splicing - Major Pathway	-0.260311	-0.13122	0.62242	0.830371	0.999856	0.999486	2.12759	1.95735	0.973616	0.909939	0.995509	0.979392
UBE2L3	Synthesis of active ubiquitin: roles of E1 and E2 enzymes//E3 ubiquitin ligases ubiquitinate target proteins//Antigen processing: Ubiquitination & Proteasome degradation	-0.008662	0.198273	0.958364	0.433124	0.999856	0.999486	2.12756	1.4086	0.973601	0.589937	0.995509	0.873258
RPN2	SRP-dependent cotranslational protein targeting to membrane//Asparagine N-linked glycosylation	0.115794	0.061099	0.747786	0.712622	0.999856	0.999486	2.12674	2.19512	0.973178	0.943093	0.995509	0.988957
RBM5	mRNA Splicing - Major Pathway	-0.39836	-0.101007	0.42883	0.90234	0.999856	0.999486	2.12462	1.56124	0.972097	0.67413	0.994758	0.903275
ACSF3	Synthesis of very long-chain fatty acyl-CoAs	0.054491	-0.657237	0.850183	0.0706676	0.999856	0.975338	2.12423	2.31798	0.971897	0.867588	0.994703	0.969443
DDX3X	Neutrophil degranulation	-0.174363	-0.082137	0.759292	0.94774	0.999856	0.999486	2.1241	1.52353	0.971826	0.652891	0.994703	0.897334
BCAP31	Apoptotic cleavage of cellular proteins//Antigen Presentation: Folding, assembly and peptide loading of class I MHC//Apoptotic execution phase	-0.077275	-0.128608	0.923291	0.836546	0.999856	0.999486	2.2347	1.90462	0.971514	0.877584	0.994703	0.973404
UQCRFS1P1		0.009842	0.023562	0.926496	0.799007	0.999856	0.999486	2.12323	1.98152	0.971382	0.92482	0.994703	0.984018
FUBP1		-0.186931	-0.191512	0.738673	0.691472	0.999856	0.999486	2.23617	2.15823	0.970765	0.965891	0.994292	0.994349
COL4A3BP		0.378014	-0.335904	0.373966	0.404144	0.999856	0.999486	2.1216	1.88444	0.970547	0.865253	0.994219	0.969154
RNF8	G2/M DNA damage checkpoint//Processing of DNA double-strand break ends//Recruitment and ATM-mediated phosphorylation of repair and signaling proteins at DNA double strand breaks//Nonhomologous End-Joining (NHEJ)	-0.194772	0.416238	0.725902	0.148709	0.999856	0.999486	2.23727	3.59765	0.970199	0.246165	0.994012	0.817696
TUFM	Mitochondrial translation elongation	0.126885	0.241228	0.729671	0.36073	0.999856	0.999486	2.12044	1.80452	0.969953	0.816766	0.994012	0.957244
WASH2P		0.115081	-0.147481	0.748955	0.792179	0.999856	0.999486	2.12035	1.98205	0.969909	0.92515	0.994012	0.984025
CBX3	ERCC6 (CSB) and EHMT2 (G9a) positively regulate rRNA expression//Transcriptional Regulation by E2F6//RNA Polymerase I Chain Elongation	-0.08985	-0.000713	0.901708	0.856289	0.999856	0.999486	2.23886	1.68413	0.969385	0.745086	0.993777	0.930641
IFITM3	Interferon alpha/beta signaling	0.510592	-0.326411	0.239595	0.420539	0.999856	0.999486	2.11923	1.16666	0.969334	0.467427	0.993777	0.835719
CCT6A	Formation of tubulin folding intermediates by CCT/TriC//Cooperation of PDCL (PhLP1) and TRiC/CCT in G-protein beta folding//Prefoldin mediated transfer of substrate to CCT/TriC//Association of TriC/CCT with target proteins during biosynthesis//Folding of actin by CCT/TriC	-0.239619	0.200813	0.654412	0.428622	0.999856	0.999486	2.23924	2.09032	0.969191	0.99207	0.993777	0.997776
C8orf33		-0.104403	-0.048958	0.876821	0.972113	0.999856	0.999486	2.24052	3.49928	0.968537	0.27864	0.993623	0.817696
FKBP2		-0.019852	-0.289201	0.977671	0.488452	0.999856	0.999486	2.11608	2.21467	0.96772	0.931022	0.993118	0.986711
ATP8B1	Ion transport by P-type ATPases	0.341223	-0.197205	0.41826	0.678798	0.999856	0.999486	2.11595	0.93704	0.967658	0.365545	0.993118	0.819648
LARS2	Mitochondrial tRNA aminoacylation	0.577715	0.777535	0.186411	0.011132	0.999856	0.462998	2.11532	3.43022	0.967332	0.303109	0.993019	0.817696
ZNF701	Generic Transcription Pathway	-0.153262	-0.142053	0.79429	0.804877	0.999856	0.999486	2.24298	1.76031	0.967275	0.790228	0.993019	0.947606
ZNF117		0.370504	-0.451989	0.382764	0.235669	0.999856	0.999486	2.11375	0.992691	0.966531	0.388872	0.992777	0.819648
GNAI3	G alpha (s) signalling events//G alpha (i) signalling events//G-protein activation//G alpha (z) signalling events//ADP signalling through P2Y purinoceptor 12//Cooperation of PDCL (PhLP1) and TRiC/CCT in G-protein beta folding//PLC beta mediated events//Adenylate cyclase inhibitory pathway	-0.062915	0.110249	0.948007	0.605003	0.999856	0.999486	2.24525	1.92175	0.966113	0.888073	0.992516	0.975969
GANAB	N-glycan trimming in the ER and Calnexin/Calreticulin cycle//Calnexin/calreticulin cycle	0.085559	0.054151	0.797855	0.728373	0.999856	0.999486	2.24547	1.9816	0.966	0.92487	0.992516	0.984018
REEP3	Olfactory Signaling Pathway	-0.278894	0.507751	0.594281	0.0851943	0.999856	0.999486	2.11199	1.52238	0.965627	0.652247	0.992353	0.897334
ANGEL1		-0.743178	0.598051	0.124179	0.04606	0.999856	0.86987	2.11155	2.88446	0.965404	0.544318	0.992353	0.858052
DNAJB6	Regulation of HSF1-mediated heat shock response	-0.069767	-0.342957	0.936206	0.392215	0.999856	0.999486	2.24707	1.62944	0.965183	0.713197	0.992353	0.918737
NUDT3	Synthesis of pyrophosphates in the cytosol	-0.240533	0.01719	0.652985	0.813952	0.999856	0.999486	2.24833	2.49541	0.964537	0.760821	0.991945	0.937063
PURB		-0.080019	-0.27036	0.918576	0.524972	0.999856	0.999486	2.24907	2.01476	0.964159	0.945333	0.991707	0.989582
SPDYE11		-0.504294	-0.05042	0.307509	0.975645	0.999856	0.999486	2.109	1.77886	0.964096	0.801335	0.991707	0.951438
USP22	Ub-specific processing proteases//HATs acetylate histones	-0.263148	0.368435	0.618087	0.19384	0.999856	0.999486	2.24952	1.15303	0.963929	0.460972	0.991707	0.833587
RP11-977G19.10		0.210187	-0.288173	0.598993	0.490409	0.999856	0.999486	2.25047	2.21951	0.963442	0.928042	0.991418	0.985394
ANKMY1		0.221816	-0.12476	0.581621	0.845662	0.999856	0.999486	2.25082	1.66824	0.963265	0.735772	0.991386	0.9279
ESCO1	Establishment of Sister Chromatid Cohesion	0.186279	-0.1787	0.635424	0.720307	0.999856	0.999486	2.10672	1.74441	0.96293	0.780742	0.991191	0.94318
ARRDC3		0.651463	0.512085	0.138639	0.0828401	0.999856	0.999486	2.25157	1.63595	0.962878	0.71697	0.991191	0.920296
TECR	Synthesis of very long-chain fatty acyl-CoAs	-0.104163	-0.019764	0.87723	0.901797	0.999856	0.999486	2.10633	1.97508	0.962732	0.920851	0.991191	0.983137
RAC1	RHO GTPases activate CIT//Activation of RAC1//Inactivation of CDC42 and RAC1//G alpha (12/13) signalling events//Sema4D mediated inhibition of cell attachment and migration//RHO GTPases Activate NADPH Oxidases//DAP12 signaling//GPVI-mediated activation cascade//Sema3A PAK dependent Axon repulsion//Regulation of actin dynamics for phagocytic cup formation//MET activates RAP1 and RAC1//Signaling by…	0.289014	0.027849	0.486147	0.788993	0.999856	0.999486	2.2523	2.6024	0.962507	0.69844	0.991191	0.913223
TUBB	AURKA Activation by TPX2//Loss of Nlp from mitotic centrosomes//Recruitment of NuMA to mitotic centrosomes//Regulation of PLK1 Activity at G2/M Transition//Loss of proteins required for interphase microtubule organization from the centrosome//Neutrophil degranulation//Anchoring of the basal body to the plasma membrane//Recruitment of mitotic centrosome proteins and complexes	0.142689	0.550543	0.704118	0.064179	0.999856	0.9653	2.10495	0.685825	0.962024	0.271426	0.991159	0.817696
ATP6V1F	Transferrin endocytosis and recycling//Insulin receptor recycling//Ion channel transport//ROS, RNS production in phagocytes	-0.166257	-0.361606	0.772683	0.361717	0.999856	0.999486	2.10462	1.65038	0.961855	0.725349	0.991135	0.923976
CTTNBP2NL		0.70395	-0.187726	0.11083	0.699948	0.999856	0.999486	2.25397	1.17411	0.961652	0.470976	0.991075	0.836813
ETFB	Protein methylation//Respiratory electron transport	-0.111702	0.181329	0.864383	0.463844	0.999856	0.999486	2.25468	2.37466	0.961286	0.833115	0.990848	0.963114
PCF11	mRNA 3'-end processing//Processing of Intronless Pre-mRNAs//RNA polymerase II transcribes snRNA genes//Cleavage of Growing Transcript in the Termination Region //mRNA Splicing - Major Pathway	-0.69743	0.107935	0.150304	0.609904	0.999856	0.999486	2.25555	3.06068	0.960841	0.45746	0.99054	0.83356
MSI2		-0.173041	-0.049166	0.761471	0.972615	0.999856	0.999486	2.10243	0.981123	0.960734	0.38395	0.99054	0.819648
SH3GL1	EGFR downregulation//InlB-mediated entry of Listeria monocytogenes into host cell//Clathrin-mediated endocytosis//Cargo recognition for clathrin-mediated endocytosis//Negative regulation of MET activity	-0.296648	-0.130768	0.567955	0.831439	0.999856	0.999486	2.10224	1.84231	0.960637	0.839617	0.99054	0.965081
CHCHD5	Mitochondrial protein import	0.256399	0.174662	0.531404	0.476257	0.999856	0.999486	2.25694	1.76353	0.960134	0.792155	0.990411	0.947606
C2orf49	tRNA processing in the nucleus	-0.557397	-0.324517	0.256211	0.423856	0.999856	0.999486	2.25852	2.01096	0.959321	0.942984	0.989722	0.988957
BOLA3		0.197782	0.106991	0.617778	0.611909	0.999856	0.999486	2.09908	2.07943	0.959021	0.985334	0.989563	0.996311
DPY30	RUNX1 regulates genes involved in megakaryocyte differentiation and platelet function//PKMTs methylate histone lysines	0.029994	-0.356881	0.891926	0.3693	0.999856	0.999486	2.25914	1.93576	0.959005	0.89667	0.989563	0.977009
AC027612.6		0.38829	-0.121853	0.362133	0.852561	0.999856	0.999486	2.09902	2.89594	0.958989	0.538418	0.989563	0.8568
UBQLN1	Cargo recognition for clathrin-mediated endocytosis	-0.189721	-0.074243	0.73412	0.966791	0.999856	0.999486	2.26007	2.04811	0.95853	0.965949	0.989507	0.994349
ARHGAP11A	Rho GTPase cycle	-0.574592	0.747641	0.240954	0.0143662	0.999856	0.505114	2.26067	1.40889	0.958222	0.59009	0.989339	0.873293
NUP98		-0.647533	0.374755	0.183364	0.187354	0.999856	0.999486	2.26157	3.22652	0.957763	0.383358	0.989165	0.819648
HMGN2P4		0.245374	0.186035	0.547172	0.455192	0.999856	0.999486	2.09622	0.652505	0.95756	0.260318	0.989105	0.817696
TNFSF10	RIPK1-mediated regulated necrosis//Regulation by c-FLIP//via Death Receptors in the presence of ligand//TRAIL signaling//Dimerization of procaspase-8//CASP8 activity is inhibited	-0.289745	-0.604319	0.578124	0.0994941	0.999856	0.999486	2.09566	0.966914	0.957273	0.377957	0.988959	0.819648
ESCO2	Establishment of Sister Chromatid Cohesion	0.016479	0.343984	0.915092	0.220486	0.999856	0.999486	2.09394	1.54408	0.956392	0.66443	0.988199	0.899936
PSMD9	Regulation of activated PAK-2p34 by proteasome mediated degradation//Ub-specific processing proteases//NIK-->noncanonical NF-kB signaling//Degradation of beta-catenin by the destruction complex//Cdc20:Phospho-APC/C mediated degradation of Cyclin A//Interleukin-1 signaling//RUNX1 regulates transcription of genes involved in differentiation of HSCs//Regulation of RAS by GAPs//FCERI mediated NF-kB a…	-0.347675	0.211266	0.495554	0.410386	0.999856	0.999486	2.26439	2.01275	0.956317	0.944092	0.988199	0.989074
GCC2	Retrograde transport at the Trans-Golgi-Network	0.314844	-0.123658	0.451839	0.848276	0.999856	0.999486	2.09375	1.40565	0.956297	0.588354	0.988199	0.872943
TNIP1	Ovarian tumor domain proteases	0.514449	-0.494638	0.236275	0.188486	0.999856	0.999486	2.2647	1.77076	0.956161	0.796479	0.988199	0.949608
PHB2	Processing of SMDT1	-0.1433	0.063009	0.810963	0.708313	0.999856	0.999486	2.09335	1.90565	0.95609	0.878211	0.988199	0.973404
ANKRD36B		0.149323	-0.445978	0.693489	0.242939	0.999856	0.999486	2.26538	1.93783	0.955813	0.897943	0.988199	0.977009
LRRC27		-0.73084	-0.425641	0.130848	0.268696	0.999856	0.999486	2.09133	0.547486	0.955054	0.227381	0.987867	0.817696
MFSD12		0.009706	0.021883	0.92673	0.802938	0.999856	0.999486	2.26756	1.63647	0.954699	0.717267	0.987649	0.920504
WASH7P		0.158564	-0.324587	0.678783	0.423733	0.999856	0.999486	2.09039	1.70154	0.954576	0.755332	0.987649	0.933863
CLTA	Retrograde neurotrophin signalling//Recycling pathway of L1//WNT5A-dependent internalization of FZD4//Formation of annular gap junctions//WNT5A-dependent internalization of FZD2, FZD5 and ROR2//Gap junction degradation//LDL clearance//MHC class II antigen presentation//EPH-ephrin mediated repulsion of cells//Lysosome Vesicle Biogenesis//Entry of Influenza Virion into Host Cell via Endocytosis//Cl…	-0.058998	-0.090277	0.954758	0.928126	0.999856	0.999486	2.08975	2.01888	0.954247	0.94788	0.987483	0.990165
EIF4H	Ribosomal scanning and start codon recognition//GTP hydrolysis and joining of the 60S ribosomal subunit//Activation of the mRNA upon binding of the cap-binding complex and eIFs, and subsequent binding to 43S//L13a-mediated translational silencing of Ceruloplasmin expression//Translation initiation complex formation	-0.351773	0.128698	0.489961	0.566574	0.999856	0.999486	2.26852	1.79011	0.954208	0.80809	0.987483	0.953714
BEX3	NADE modulates death signalling	-0.06322	0.029333	0.947481	0.785535	0.999856	0.999486	2.26867	2.70439	0.954132	0.640808	0.987483	0.892395
ABRACL		0.046149	-0.152451	0.864357	0.7806	0.999856	0.999486	2.2694	1.92285	0.953758	0.888748	0.987427	0.975969
PRMT1	Estrogen-dependent gene expression//RUNX1 regulates genes involved in megakaryocyte differentiation and platelet function//RMTs methylate histone arginines//TP53 Regulates Transcription of Genes Involved in G2 Cell Cycle Arrest	0.255693	0.068107	0.532407	0.696858	0.999856	0.999486	2.08765	2.1781	0.953176	0.953607	0.987105	0.990435
EPS15	EGFR downregulation//InlB-mediated entry of Listeria monocytogenes into host cell//Clathrin-mediated endocytosis//Cargo recognition for clathrin-mediated endocytosis//Negative regulation of MET activity	-0.527762	0.174467	0.284055	0.476622	0.999856	0.999486	2.27126	2.17467	0.952806	0.955724	0.986891	0.990967
NPIPA8		-0.264343	0.184571	0.616265	0.457874	0.999856	0.999486	2.27173	1.8682	0.952565	0.85535	0.986793	0.967553
UBE2I	SUMOylation of DNA methylation proteins//SUMOylation of transcription factors//Negative regulation of activity of TFAP2 (AP-2) family transcription factors//SUMOylation of transcription cofactors//SUMOylation of intracellular receptors//SUMOylation of RNA binding proteins//SUMOylation of chromatin organization proteins//SUMO is transferred from E1 to E2 (UBE2I, UBC9)//Processing of DNA double-str…	-0.077462	-0.050872	0.92297	0.976736	0.999856	0.999486	2.08643	1.64368	0.952549	0.721456	0.986793	0.922581
ARRB2	Activation of SMO//Ub-specific processing proteases//WNT5A-dependent internalization of FZD4//G alpha (s) signalling events//Thrombin signalling through proteinase activated receptors (PARs)//MAP2K and MAPK activation//Clathrin-mediated endocytosis//Cargo recognition for clathrin-mediated endocytosis//Signaling by BRAF and RAF fusions//Paradoxical activation of RAF signaling by kinase inactive BR…	0.003883	0.087299	0.936749	0.654369	0.999856	0.999486	2.08584	0.825601	0.952251	0.321528	0.986767	0.817696
ATP6V1A	Transferrin endocytosis and recycling//Insulin receptor recycling//Ion channel transport//ROS, RNS production in phagocytes	-0.610723	-0.347752	0.211007	0.384228	0.999856	0.999486	2.27282	3.13369	0.952007	0.42389	0.986665	0.825181
ATG7	Macroautophagy//Neutrophil degranulation//Antigen processing: Ubiquitination & Proteasome degradation//Signaling by BRAF and RAF fusions	-0.404494	0.180749	0.421125	0.464917	0.999856	0.999486	2.08515	1.69437	0.951896	0.751105	0.986665	0.933225
PDIA6	Post-translational protein phosphorylation//Regulation of Insulin-like Growth Factor (IGF) transport and uptake by Insulin-like Growth Factor Binding Proteins (IGFBPs)//XBP1(S) activates chaperone genes	-0.251619	-0.065793	0.635776	0.987205	0.999856	0.999486	2.2733	1.84396	0.951763	0.840617	0.986665	0.965081
TXNDC17		0.202895	-0.073646	0.610004	0.968233	0.999856	0.999486	2.27407	1.66152	0.951369	0.731846	0.986455	0.927136
RAD23A	Josephin domain DUBs//Formation of Incision Complex in GG-NER//DNA Damage Recognition in GG-NER	-0.470343	-0.072445	0.343646	0.971133	0.999856	0.999486	2.27505	2.03458	0.950869	0.957583	0.986087	0.990967
INO80E	UCH proteinases//DNA Damage Recognition in GG-NER	0.166099	-0.30716	0.666881	0.454959	0.999856	0.999486	2.27536	1.69133	0.950711	0.749316	0.986073	0.933191
GNL2		-0.783272	0.666536	0.104325	0.0276445	0.999856	0.700979	2.27717	3.7197	0.949782	0.20969	0.98541	0.817696
KHDC1		-0.590668	0.085964	0.227279	0.657291	0.999856	0.999486	2.27726	1.0095	0.949735	0.396093	0.98541	0.821337
YME1L1	Processing of SMDT1	-0.354782	0.158792	0.485876	0.506522	0.999856	0.999486	2.08016	1.30637	0.949345	0.536403	0.985257	0.855713
ZNF880		-0.074344	-0.669378	0.928331	0.0651271	0.999856	0.9653	2.27824	2.41181	0.949234	0.810695	0.985257	0.954044
AP5S1		-0.139228	-0.016027	0.817804	0.89284	0.999856	0.999486	2.2783	1.45646	0.949207	0.615811	0.985257	0.883491
CALCOCO2		-0.391286	0.48932	0.437816	0.0958168	0.999856	0.999486	2.27992	0.829078	0.948378	0.322847	0.984854	0.817696
RP11-665C16.9		0.128249	-0.020398	0.727453	0.903318	0.999856	0.999486	2.28126	1.36215	0.94769	0.565307	0.98444	0.863596
CEP68		-0.388435	0.613962	0.441468	0.0410485	0.999856	0.840911	2.28177	2.64899	0.94743	0.671874	0.98432	0.902173
C14orf166		-0.158161	-0.091624	0.786125	0.924884	0.999856	0.999486	2.28205	1.72841	0.947286	0.771229	0.98432	0.938882
DR1	HATs acetylate histones	-0.085139	-0.189251	0.909786	0.696529	0.999856	0.999486	2.28351	1.02631	0.946544	0.403391	0.9837	0.821635
MYB	RUNX1 regulates transcription of genes involved in differentiation of HSCs//Estrogen-dependent gene expression//Factors involved in megakaryocyte development and platelet production	-0.424022	-0.117779	0.397143	0.86225	0.999856	0.999486	2.28353	2.13244	0.946532	0.981853	0.9837	0.99571
AP5Z1		-0.690136	0.582516	0.154831	0.0514406	0.999856	0.897053	2.284	3.10506	0.946291	0.436879	0.9837	0.826508
COX14	TP53 Regulates Metabolic Genes//Respiratory electron transport	0.391297	-0.175056	0.358715	0.728583	0.999856	0.999486	2.2841	1.95402	0.94624	0.907889	0.9837	0.979392
SMG1P4		-0.276648	-0.316307	0.597651	0.43841	0.999856	0.999486	2.28485	1.97201	0.945859	0.918962	0.983589	0.982791
TARDBP		-0.795257	-0.222474	0.0989063	0.623676	0.999856	0.999486	2.28585	2.07182	0.945344	0.980622	0.983354	0.99571
EPC1	Transcriptional Regulation by E2F6//HATs acetylate histones	0.121377	-0.50384	0.738649	0.17929	0.999856	0.999486	2.07224	1.47499	0.945292	0.625965	0.983354	0.886628
NAA16		-0.434522	0.194404	0.384596	0.440033	0.999856	0.999486	2.28603	3.13318	0.945256	0.424118	0.983354	0.825181
ESD	Glutathione conjugation	-0.169812	0.05712	0.766801	0.721628	0.999856	0.999486	2.07202	1.60103	0.945182	0.696827	0.983354	0.912922
CPNE1	Neutrophil degranulation//Glycerophospholipid biosynthesis	-0.049351	-0.265814	0.971398	0.533988	0.999856	0.999486	2.28685	1.4429	0.944836	0.608428	0.983354	0.881157
ITGAE	Integrin cell surface interactions	0.477727	-0.245839	0.269215	0.574509	0.999856	0.999486	2.28798	2.25439	0.944259	0.906558	0.982977	0.979392
CPSF3L		-0.407201	-0.369387	0.41775	0.349444	0.999856	0.999486	2.28863	2.64459	0.943926	0.674369	0.982781	0.903275
GYPC	Cell surface interactions at the vascular wall	-0.231005	0.150291	0.667924	0.52314	0.999856	0.999486	2.06904	1.88588	0.943659	0.866128	0.982653	0.969154
HHLA3		0.308195	0.327615	0.460537	0.239734	0.999856	0.999486	2.0676	1.92411	0.942925	0.889523	0.982039	0.975969
NDUFAB1	Glyoxylate metabolism and glycine degradation//Complex I biogenesis//Mitochondrial Fatty Acid Beta-Oxidation//Respiratory electron transport	-0.094236	0.24407	0.894196	0.356225	0.999856	0.999486	2.06696	1.73257	0.942597	0.7737	0.981848	0.940158
RWDD2B		-0.297712	0.107097	0.566395	0.611684	0.999856	0.999486	2.06661	1.99115	0.942416	0.930759	0.981809	0.986711
NHLRC3	Neutrophil degranulation	-0.723778	0.04107	0.134789	0.758336	0.999856	0.999486	2.06583	3.46984	0.942017	0.288903	0.981544	0.817696
TUBA1B	Resolution of Sister Chromatid Cohesion//Recycling pathway of L1//Recruitment of NuMA to mitotic centrosomes//Mitotic Prometaphase//Microtubule-dependent trafficking of connexons from Golgi to the plasma membrane//Gap junction assembly//Cilium Assembly//Hedgehog 'off' state//Intraflagellar transport//RHO GTPases activate IQGAPs//COPI-independent Golgi-to-ER retrograde traffic//The role of GTSE1 i…	-0.198619	0.51472	0.719665	0.0814347	0.999856	0.997824	2.29246	0.915055	0.941965	0.356576	0.981544	0.819648
SEPT7	MAPK6/MAPK4 signaling	-0.242679	-0.032834	0.649639	0.933215	0.999856	0.999486	2.29342	1.48471	0.941479	0.631317	0.981284	0.888753
LGALS9	Interleukin-2 family signaling	-0.086192	-0.114756	0.90798	0.869453	0.999856	0.999486	2.06407	1.4214	0.941121	0.596807	0.981061	0.875987
PSMB6	Regulation of activated PAK-2p34 by proteasome mediated degradation//Ub-specific processing proteases//NIK-->noncanonical NF-kB signaling//Degradation of beta-catenin by the destruction complex//Cdc20:Phospho-APC/C mediated degradation of Cyclin A//Interleukin-1 signaling//RUNX1 regulates transcription of genes involved in differentiation of HSCs//Regulation of RAS by GAPs//FCERI mediated NF-kB a…	-0.057001	0.322152	0.958201	0.246413	0.999856	0.999486	2.29414	1.54129	0.941111	0.662861	0.981061	0.899418
MRPS5	Mitochondrial translation elongation//Mitochondrial translation initiation//Mitochondrial translation termination	0.026076	-0.280273	0.898633	0.505585	0.999856	0.999486	2.29445	1.54269	0.940952	0.663647	0.981061	0.899768
QRICH1		0.073545	-0.062419	0.817996	0.995359	0.999856	0.999486	2.29491	1.32173	0.940713	0.544289	0.981061	0.858052
ATG16L2		0.34468	-0.176523	0.413971	0.725247	0.999856	0.999486	2.29592	1.86773	0.940198	0.855063	0.98085	0.967388
SPAG16		0.208526	0.191618	0.601493	0.445047	0.999856	0.999486	2.06191	2.27184	0.940014	0.895841	0.980809	0.977009
LSM12		0.226009	-0.047202	0.575416	0.967872	0.999856	0.999486	2.29721	2.30433	0.939539	0.87593	0.980764	0.973081
DTX3L	Antigen processing: Ubiquitination & Proteasome degradation	0.553394	0.054448	0.204572	0.727697	0.999856	0.999486	2.05959	2.4057	0.938829	0.814374	0.980174	0.956187
GSK3B	AXIN missense mutants destabilize the destruction complex//Truncations of AMER1 destabilize the destruction complex//Degradation of beta-catenin by the destruction complex//Beta-catenin phosphorylation cascade//Degradation of GLI2 by the proteasome//GLI3 is processed to GLI3R by the proteasome//Constitutive Signaling by AKT1 E17K in Cancer//Regulation of RUNX2 expression and activity//Disassembly…	0.256993	-0.032454	0.530561	0.9323	0.999856	0.999486	2.05875	1.43106	0.9384	0.602014	0.980026	0.877423
GRK3	G alpha (s) signalling events//Cargo recognition for clathrin-mediated endocytosis	-0.200827	0.316454	0.716093	0.253519	0.999856	0.999486	2.05666	1.12671	0.937336	0.44865	0.979216	0.827836
MRPL34	Mitochondrial translation elongation//Mitochondrial translation initiation//Mitochondrial translation termination	0.226869	-0.281141	0.574148	0.503905	0.999856	0.999486	2.30218	2.4054	0.937001	0.81455	0.979016	0.956187
TIMM10	Mitochondrial protein import	0.140913	-0.21029	0.706974	0.650016	0.999856	0.999486	2.05476	2.41906	0.936361	0.806333	0.978498	0.953669
XPO1	Resolution of Sister Chromatid Cohesion//Deactivation of the beta-catenin transactivating complex//Cyclin A/B1/B2 associated events during G2/M transition//Mitotic Prometaphase//NEP/NS2 Interacts with the Cellular Export Machinery//HuR (ELAVL1) binds and stabilizes mRNA//Separation of Sister Chromatids//RHO GTPases Activate Formins//MAPK6/MAPK4 signaling//Downregulation of TGF-beta receptor signa…	-0.244814	0.053942	0.646317	0.728849	0.999856	0.999486	2.0537	1.51331	0.935824	0.647184	0.978087	0.895587
SKA2	Resolution of Sister Chromatid Cohesion//Mitotic Prometaphase//Separation of Sister Chromatids//RHO GTPases Activate Formins//Amplification of signal from unattached kinetochores via a MAD2 inhibitory signal	0.03259	0.316408	0.887486	0.253576	0.999856	0.999486	2.3046	1.76689	0.935764	0.794166	0.978087	0.948129
VPS28	Endosomal Sorting Complex Required For Transport (ESCRT)//Budding and maturation of HIV virion//Membrane binding and targetting of GAG proteins	-0.178537	-0.051574	0.752424	0.978432	0.999856	0.999486	2.05351	1.88052	0.935727	0.862862	0.978087	0.968899
WASF2	Regulation of actin dynamics for phagocytic cup formation//VEGFA-VEGFR2 Pathway//RHO GTPases Activate WASPs and WAVEs	-0.2436	0.021087	0.648205	0.804804	0.999856	0.999486	2.05324	0.586605	0.935585	0.239285	0.978087	0.817696
ZNF706	Generic Transcription Pathway	-0.045812	-0.207346	0.977506	0.656448	0.999856	0.999486	2.30503	2.49466	0.935548	0.761263	0.978087	0.937063
NHP2	rRNA modification in the nucleus and cytosol//Telomere Extension By Telomerase	-0.076382	0.141627	0.924826	0.54036	0.999856	0.999486	2.05258	1.99657	0.935249	0.934105	0.978087	0.987348
NPIPB3		0.028638	0.03691	0.894246	0.767944	0.999856	0.999486	2.30627	1.8272	0.934914	0.830461	0.978087	0.962381
VKORC1L1	Metabolism of vitamin K	-0.321167	0.804441	0.532541	0.00879224	0.999856	0.401759	2.30771	3.376	0.934178	0.323292	0.97762	0.817696
ING1		0.287841	0.136801	0.487737	0.550074	0.999856	0.999486	2.30799	2.28858	0.934036	0.885575	0.97762	0.97543
FBXO7	Neddylation//Antigen processing: Ubiquitination & Proteasome degradation	-0.294242	0.325105	0.57149	0.242787	0.999856	0.999486	2.30804	3.05527	0.934011	0.460006	0.97762	0.833587
AARS2	Mitochondrial tRNA aminoacylation	-0.760644	0.881447	0.115195	0.0043269	0.999856	0.311406	2.3081	2.6712	0.933978	0.65935	0.97762	0.898147
ZNF638	Transcriptional regulation of white adipocyte differentiation	0.337122	-0.264202	0.423382	0.537204	0.999856	0.999486	2.04935	2.31005	0.933598	0.872436	0.97762	0.971414
RNF19A	Antigen processing: Ubiquitination & Proteasome degradation	0.494026	-0.394429	0.254225	0.311766	0.999856	0.999486	2.04854	1.04883	0.933185	0.413297	0.977581	0.825181
RP11-384K6.6		-0.40883	0.054929	0.415728	0.726603	0.999856	0.999486	2.31304	2.58193	0.931458	0.710235	0.976073	0.917397
FO538757.1		0.468048	-0.145559	0.278398	0.796669	0.999856	0.999486	2.31309	2.31089	0.931431	0.871919	0.976073	0.971156
RP11-403I13.8		0.286042	-0.261529	0.490182	0.542557	0.999856	0.999486	2.04447	2.00397	0.931111	0.93867	0.976073	0.988065
ACOX1	Peroxisomal protein import//TYSND1 cleaves peroxisomal proteins	-0.077759	0.49322	0.922459	0.0934848	0.999856	0.999486	2.0438	1.52277	0.930768	0.652465	0.975951	0.897334
WAS	Regulation of actin dynamics for phagocytic cup formation//RHO GTPases Activate WASPs and WAVEs//Generation of second messenger molecules	0.556108	-0.265749	0.202483	0.534117	0.999856	0.999486	2.31449	1.9109	0.930714	0.881425	0.975951	0.975172
NDUFA12	Complex I biogenesis//Respiratory electron transport	0.243803	0.134254	0.549438	0.555235	0.999856	0.999486	2.04347	1.67783	0.930598	0.741388	0.975951	0.929597
NPIPA5		0.718152	-0.149608	0.104118	0.787218	0.999856	0.999486	2.04322	2.34111	0.930471	0.853485	0.975951	0.966571
FAM157A		-0.252842	-0.329433	0.63389	0.415278	0.999856	0.999486	2.31508	1.19228	0.930414	0.479696	0.975951	0.840312
MRPL53	Mitochondrial translation elongation//Mitochondrial translation initiation//Mitochondrial translation termination	0.179613	-0.294932	0.645746	0.477622	0.999856	0.999486	2.0431	1.55824	0.930411	0.67243	0.975951	0.902173
ZNF3	Generic Transcription Pathway	0.629287	0.500821	0.151891	0.0890709	0.999856	0.999486	2.31528	3.28386	0.930314	0.359551	0.975951	0.819648
DEK	Transcriptional regulation by the AP-2 (TFAP2) family of transcription factors//B-WICH complex positively regulates rRNA expression	-0.34035	0.066251	0.505636	0.70102	0.999856	0.999486	2.31543	1.76422	0.930237	0.792566	0.975951	0.947606
LAMP1	Neutrophil degranulation	-0.596806	-0.499549	0.222206	0.183536	0.999856	0.999486	2.0418	1.67595	0.929749	0.740286	0.975951	0.929449
ACBD6	Mitochondrial Fatty Acid Beta-Oxidation	-0.600036	-0.339185	0.21957	0.398568	0.999856	0.999486	2.04015	3.94801	0.928905	0.152264	0.975501	0.817696
VPS13A		0.190841	-0.12416	0.6284	0.847085	0.999856	0.999486	2.03949	1.87264	0.92857	0.858059	0.9753	0.968819
VCP	N-glycan trimming in the ER and Calnexin/Calreticulin cycle//HSF1 activation//Ovarian tumor domain proteases//Defective CFTR causes cystic fibrosis//E3 ubiquitin ligases ubiquitinate target proteins//Protein methylation//Neutrophil degranulation//Translesion Synthesis by POLH//ABC-family proteins mediated transport//Josephin domain DUBs//Hh mutants that don't undergo autocatalytic processing are …	-0.355291	-0.198509	0.485187	0.675908	0.999856	0.999486	2.32066	1.99474	0.927569	0.932973	0.974399	0.987096
CEP97	Anchoring of the basal body to the plasma membrane	-0.08534	-0.172121	0.909441	0.735273	0.999856	0.999486	2.03684	0.809997	0.927218	0.315653	0.974222	0.817696
RNF44		-0.353842	0.52426	0.487151	0.0765076	0.999856	0.990143	2.32255	2.48523	0.926604	0.766848	0.973836	0.937932
MORN1		0.06268	-0.361434	0.836316	0.361991	0.999856	0.999486	2.03531	1.13462	0.926437	0.452333	0.97381	0.829845
CNPY3	Trafficking and processing of endosomal TLR	0.133951	-0.019783	0.718207	0.901843	0.999856	0.999486	2.32542	2.16017	0.925137	0.964692	0.972595	0.994117
FBXO11	Neddylation//Antigen processing: Ubiquitination & Proteasome degradation	0.012611	-0.106916	0.921736	0.888182	0.999856	0.999486	2.03221	1.9551	0.924853	0.908556	0.972446	0.979392
SDHD	Citric acid cycle (TCA cycle)//Respiratory electron transport	-0.458956	0.102601	0.356351	0.621269	0.999856	0.999486	2.03208	1.8809	0.924786	0.863094	0.972446	0.968899
ANKRD10		-0.31933	-0.184234	0.535155	0.7078	0.999856	0.999486	2.32651	1.21461	0.924585	0.490531	0.972446	0.842945
DDX50		0.01746	-0.047616	0.913408	0.968872	0.999856	0.999486	2.32675	2.93655	0.924458	0.517817	0.972446	0.849737
CKS1BP6		0.388239	0.004565	0.362191	0.843759	0.999856	0.999486	2.32726	1.19307	0.9242	0.48008	0.972361	0.84051
AFF3		0.411263	-0.426559	0.336538	0.267495	0.999856	0.999486	2.02921	0.53765	0.923324	0.224456	0.97159	0.817696
DDX55		-0.508204	0.836849	0.303515	0.00656387	0.999856	0.359843	2.33048	2.27781	0.92256	0.892178	0.971236	0.976644
NDE1	AURKA Activation by TPX2//Resolution of Sister Chromatid Cohesion//Loss of Nlp from mitotic centrosomes//Recruitment of NuMA to mitotic centrosomes//Mitotic Prometaphase//Regulation of PLK1 Activity at G2/M Transition//Loss of proteins required for interphase microtubule organization from the centrosome//Separation of Sister Chromatids//Anchoring of the basal body to the plasma membrane//RHO GTPa…	-0.394664	0.881733	0.433511	0.00431511	0.999856	0.311406	2.33156	1.89182	0.922006	0.86976	0.970803	0.970331
ECT2	G alpha (12/13) signalling events//Rho GTPase cycle//NRAGE signals death through JNK	0.026324	0.308583	0.898208	0.263566	0.999856	0.999486	2.33158	1.11506	0.921997	0.443255	0.970803	0.827399
C15orf61		0.260755	-0.094897	0.525238	0.917013	0.999856	0.999486	2.0265	1.97778	0.92194	0.922518	0.970803	0.983381
SKP2	Ub-specific processing proteases//Cyclin D associated events in G1//Regulation of RUNX2 expression and activity//Neddylation//Antigen processing: Ubiquitination & Proteasome degradation//SCF(Skp2)-mediated degradation of p27/p21//Orc1 removal from chromatin//APC/C:Cdh1 mediated degradation of Cdc20 and other APC/C:Cdh1 targeted proteins in late mitosis/early G1	-0.423534	-0.333572	0.397732	0.408136	0.999856	0.999486	2.02636	2.34602	0.92187	0.850497	0.970803	0.965955
ATP5F1		0.03792	0.11147	0.878381	0.602424	0.999856	0.999486	2.02633	1.85349	0.921853	0.846406	0.970803	0.965557
TBC1D15	TBC/RABGAPs	-0.119554	0.282364	0.85104	0.299	0.999856	0.999486	2.02429	2.26963	0.920814	0.897199	0.970449	0.977009
RP11-80H18.3		0.306587	0.394342	0.462654	0.168272	0.999856	0.999486	2.0242	3.57751	0.920766	0.252589	0.970449	0.817696
ACIN1	Apoptotic cleavage of cellular proteins	-0.042082	-0.024803	0.983946	0.913895	0.999856	0.999486	2.33405	1.99573	0.92074	0.933586	0.970449	0.987185
POLR2E	PIWI-interacting RNA (piRNA) biogenesis//Tat-mediated elongation of the HIV-1 transcript//Abortive elongation of HIV-1 transcript in the absence of Tat//Tat-mediated HIV elongation arrest and recovery//RNA Polymerase III Transcription Initiation From Type 3 Promoter//Activation of anterior HOX genes in hindbrain development during early embryogenesis//RNA Polymerase I Transcription Initiation//No…	-0.344562	-0.057748	0.499826	0.993352	0.999856	0.999486	2.02404	2.09549	0.920687	0.995275	0.970449	0.998729
TBC1D5		-0.212185	0.004494	0.697818	0.843927	0.999856	0.999486	2.02379	2.6847	0.920558	0.651781	0.970449	0.896991
METTL17		0.227551	-0.053246	0.573142	0.982472	0.999856	0.999486	2.33465	2.5091	0.920433	0.752742	0.970449	0.933596
TRIOBP		-0.476622	-0.437188	0.336766	0.25385	0.999856	0.999486	2.33469	1.47344	0.920413	0.625112	0.970449	0.886097
SULT1A3		0.291829	-0.259946	0.48234	0.545741	0.999856	0.999486	2.02256	3.63659	0.919933	0.234076	0.970449	0.817696
BRAP	RAF activation//Paradoxical activation of RAF signaling by kinase inactive BRAF//Signaling by moderate kinase activity BRAF mutants//Signaling by RAS mutants//Negative regulation of MAPK pathway	-0.305036	-0.246296	0.555714	0.573566	0.999856	0.999486	2.33607	4.13726	0.919709	0.114466	0.970449	0.817696
RPRD1B	RNA polymerase II transcribes snRNA genes	0.435102	-0.082527	0.311241	0.946799	0.999856	0.999486	2.33714	3.69026	0.919165	0.218107	0.970063	0.817696
CYB5R3	Phase I - Functionalization of compounds//Vitamin C (ascorbate) metabolism//Neutrophil degranulation	-0.640892	-0.117275	0.188142	0.86345	0.999856	0.999486	2.02097	2.75624	0.919124	0.612292	0.970063	0.88297
ACSF2	Mitochondrial Fatty Acid Beta-Oxidation	0.603888	-0.144255	0.168229	0.79972	0.999856	0.999486	2.0201	1.19863	0.918679	0.482763	0.969852	0.841535
VPS29	WNT ligand biogenesis and trafficking	-0.313017	-0.146668	0.544188	0.794078	0.999856	0.999486	2.01887	1.9531	0.918051	0.907323	0.969356	0.979392
RAB11A	RAB geranylgeranylation//TBC/RABGAPs//Anchoring of the basal body to the plasma membrane//VxPx cargo-targeting to cilium//Vasopressin regulates renal water homeostasis via Aquaporins//Translocation of SLC2A4 (GLUT4) to the plasma membrane	-0.224865	-0.176045	0.677622	0.726334	0.999856	0.999486	2.33962	1.80116	0.917897	0.814743	0.969356	0.956187
TOMM5	Pink/Parkin Mediated Mitophagy//Mitochondrial protein import	-0.304916	-0.239408	0.555888	0.587858	0.999856	0.999486	2.01842	2.05628	0.917824	0.971003	0.969356	0.994812
CAPZB	Factors involved in megakaryocyte development and platelet production//COPI-independent Golgi-to-ER retrograde traffic//MHC class II antigen presentation//HSP90 chaperone cycle for steroid hormone receptors (SHR)//COPI-mediated anterograde transport	0.290591	-0.063029	0.484012	0.993885	0.999856	0.999486	2.01796	1.73162	0.917589	0.773138	0.969356	0.940031
UBE2G2	Synthesis of active ubiquitin: roles of E1 and E2 enzymes//Antigen processing: Ubiquitination & Proteasome degradation	-0.047037	-0.063842	0.975392	0.99192	0.999856	0.999486	2.34062	3.01742	0.91739	0.478035	0.969356	0.839528
RAB14	RAB GEFs exchange GTP for GDP on RABs//RAB geranylgeranylation//Neutrophil degranulation//Translocation of SLC2A4 (GLUT4) to the plasma membrane//Synthesis of PIPs at the plasma membrane	-0.124147	-0.205083	0.843255	0.66141	0.999856	0.999486	2.34082	1.87851	0.917286	0.861635	0.969356	0.968899
IFT80	Intraflagellar transport	-0.193305	-0.219481	0.728286	0.630104	0.999856	0.999486	2.34087	1.21766	0.917263	0.492024	0.969356	0.842945
PMS1		0.05904	0.279923	0.842474	0.302453	0.999856	0.999486	2.01726	1.83262	0.917229	0.833744	0.969356	0.963114
C1orf131		0.297677	0.319808	0.474486	0.249319	0.999856	0.999486	2.01724	3.39417	0.917223	0.316431	0.969356	0.817696
NME1	Interconversion of nucleotide di- and triphosphates	-0.424495	-0.080882	0.396572	0.950767	0.999856	0.999486	2.01668	2.86109	0.916938	0.556422	0.969356	0.862441
PRR14		-0.217827	-0.154214	0.688804	0.776504	0.999856	0.999486	2.34185	3.39641	0.916763	0.315594	0.969356	0.817696
PKN2	RHO GTPases activate PKNs	-0.255204	-0.391189	0.630253	0.316484	0.999856	0.999486	2.34298	2.21245	0.916188	0.93239	0.969356	0.986786
SNU13	rRNA modification in the nucleus and cytosol//Major pathway of rRNA processing in the nucleolus and cytosol//mRNA Splicing - Minor Pathway//mRNA Splicing - Major Pathway	-0.284659	0.123809	0.585672	0.576643	0.999856	0.999486	2.01432	1.68771	0.915734	0.747186	0.969356	0.931527
PRDX1	Deregulated CDK5 triggers multiple neurodegenerative pathways in Alzheimer's disease models//Detoxification of Reactive Oxygen Species//TP53 Regulates Metabolic Genes	-0.223916	0.014174	0.679126	0.82105	0.999856	0.999486	2.01392	0.773264	0.915529	0.302103	0.969356	0.817696
GRINA		0.317741	0.236991	0.448078	0.367514	0.999856	0.999486	2.0136	2.29796	0.915367	0.87983	0.969356	0.974083
SEC11A	Synthesis, secretion, and inactivation of Glucagon-like Peptide-1 (GLP-1)//SRP-dependent cotranslational protein targeting to membrane//Synthesis, secretion, and inactivation of Glucose-dependent Insulinotropic Polypeptide (GIP)//Synthesis, secretion, and deacylation of Ghrelin	0.537181	-0.098275	0.217372	0.908897	0.999856	0.999486	2.34477	2.27749	0.915276	0.892374	0.969356	0.976644
FGD2	G alpha (12/13) signalling events//Rho GTPase cycle//NRAGE signals death through JNK	0.652231	-0.151833	0.138196	0.782037	0.999856	0.999486	2.01128	0.28135	0.914182	0.157466	0.96841	0.817696
CREB3L2	CREB3 factors activate genes	0.333091	-0.28344	0.428451	0.499471	0.999856	0.999486	2.34708	3.33688	0.914098	0.338385	0.96841	0.817723
PSMB3	Regulation of activated PAK-2p34 by proteasome mediated degradation//Ub-specific processing proteases//NIK-->noncanonical NF-kB signaling//Degradation of beta-catenin by the destruction complex//Cdc20:Phospho-APC/C mediated degradation of Cyclin A//Interleukin-1 signaling//RUNX1 regulates transcription of genes involved in differentiation of HSCs//Regulation of RAS by GAPs//FCERI mediated NF-kB a…	-0.176175	0.070038	0.756308	0.692537	0.999856	0.999486	2.01104	1.64842	0.914061	0.724211	0.96841	0.923976
LINC01420		-0.159155	-0.353282	0.784471	0.375142	0.999856	0.999486	2.34788	2.01001	0.913688	0.942402	0.96841	0.988957
PSMA1	Regulation of activated PAK-2p34 by proteasome mediated degradation//Ub-specific processing proteases//NIK-->noncanonical NF-kB signaling//Degradation of beta-catenin by the destruction complex//Cdc20:Phospho-APC/C mediated degradation of Cyclin A//Interleukin-1 signaling//RUNX1 regulates transcription of genes involved in differentiation of HSCs//Regulation of RAS by GAPs//FCERI mediated NF-kB a…	-0.008834	0.309446	0.958661	0.262451	0.999856	0.999486	2.34847	1.94913	0.913389	0.904883	0.96841	0.979101
RP11-291L22.9		0.526243	-0.277256	0.226328	0.511445	0.999856	0.999486	2.34851	1.67707	0.913367	0.740943	0.96841	0.929597
CARD8		-0.674787	-0.083584	0.164695	0.94425	0.999856	0.999486	2.00962	1.32076	0.913337	0.543787	0.96841	0.858052
INSL6		0.226554	-0.06693	0.574612	0.984457	0.999856	0.999486	2.0096	1.88915	0.913329	0.868125	0.96841	0.969781
ACAP2		0.5892	-0.366108	0.178261	0.354584	0.999856	0.999486	2.34864	1.72421	0.913302	0.768735	0.96841	0.938201
NHLRC2	Platelet degranulation	-0.245213	-0.043915	0.645697	0.959936	0.999856	0.999486	2.00924	1.58696	0.913148	0.688767	0.96841	0.90777
LAMTOR2	mTORC1-mediated signalling//Macroautophagy//Neutrophil degranulation//Energy dependent regulation of mTOR by LKB1-AMPK//MAP2K and MAPK activation//TP53 Regulates Metabolic Genes//mTOR signalling//Regulation of PTEN gene transcription	0.04805	-0.101643	0.861123	0.900815	0.999856	0.999486	2.00848	2.00157	0.912758	0.937188	0.96841	0.98785
RP11-434B12.1		0.192493	-0.239866	0.625865	0.586903	0.999856	0.999486	2.00814	0.947614	0.912587	0.369909	0.96841	0.819648
CSNK1A1	Activation of SMO//AXIN missense mutants destabilize the destruction complex//Truncations of AMER1 destabilize the destruction complex//Degradation of beta-catenin by the destruction complex//Beta-catenin phosphorylation cascade//Degradation of GLI2 by the proteasome//GLI3 is processed to GLI3R by the proteasome//Disassembly of the destruction complex and recruitment of AXIN to the membrane//S37 …	-0.544676	-0.367956	0.267922	0.351681	0.999856	0.999486	2.00812	1.57916	0.912575	0.684314	0.96841	0.905413
MAP4K2		-0.183905	0.312168	0.743621	0.258956	0.999856	0.999486	2.008	1.56973	0.912515	0.678951	0.96841	0.904621
TPRKB	tRNA modification in the nucleus and cytosol	0.293696	-0.008917	0.479825	0.875837	0.999856	0.999486	2.00783	2.04903	0.912429	0.966519	0.96841	0.994349
ARNT	Xenobiotics//Aryl hydrocarbon receptor signalling//Regulation of gene expression by Hypoxia-inducible Factor//Phase I - Functionalization of compounds//Endogenous sterols//PPARA activates gene expression	0.532877	0.479151	0.220865	0.102117	0.999856	0.999486	2.00783	1.93725	0.912427	0.897584	0.96841	0.977009
PEX1	Peroxisomal protein import	-0.158337	-0.3303	0.785832	0.413776	0.999856	0.999486	2.0069	1.39461	0.911956	0.582463	0.96841	0.8703
ZCCHC8		-0.237252	-0.189074	0.658114	0.696926	0.999856	0.999486	2.00671	1.45831	0.911858	0.616824	0.96841	0.883491
RAD17	Presynaptic phase of homologous DNA pairing and strand exchange//G2/M DNA damage checkpoint//HDR through Single Strand Annealing (SSA)//Processing of DNA double-strand break ends//Activation of ATR in response to replication stress//Regulation of TP53 Activity through Phosphorylation	-0.381475	-0.097942	0.450457	0.909697	0.999856	0.999486	2.3516	3.83355	0.911795	0.179349	0.96841	0.817696
PRKAB1	Macroautophagy//Energy dependent regulation of mTOR by LKB1-AMPK//TP53 Regulates Metabolic Genes//Translocation of SLC2A4 (GLUT4) to the plasma membrane//Activation of PPARGC1A (PGC-1alpha) by phosphorylation//Regulation of TP53 Activity through Phosphorylation	0.140281	0.329073	0.707991	0.237973	0.999856	0.999486	2.00614	3.66931	0.911568	0.224245	0.96841	0.817696
UBE2B	Recognition of DNA damage by PCNA-containing replication complex//Synthesis of active ubiquitin: roles of E1 and E2 enzymes//E3 ubiquitin ligases ubiquitinate target proteins//Antigen processing: Ubiquitination & Proteasome degradation	0.312552	-0.224544	0.454826	0.619247	0.999856	0.999486	2.3521	1.5898	0.911541	0.690391	0.96841	0.908578
AL592183.1		0.495064	-0.219267	0.25329	0.630565	0.999856	0.999486	2.35232	1.78787	0.911427	0.806742	0.96841	0.953669
SRI	Stimuli-sensing channels//Sodium/Calcium exchangers//Ion transport by P-type ATPases//Ion homeostasis//Reduction of cytosolic Ca++ levels	-0.359521	-0.095394	0.47948	0.915818	0.999856	0.999486	2.35323	2.71414	0.910965	0.635408	0.96841	0.890547
ERVMER34-1		0.159644	-0.039747	0.677072	0.949878	0.999856	0.999486	2.00335	1.79465	0.910144	0.810818	0.968353	0.954044
IFT122	Hedgehog 'off' state//Intraflagellar transport	0.040066	-0.260778	0.87472	0.544066	0.999856	0.999486	2.35592	1.27227	0.909596	0.519111	0.967921	0.849737
CDC42SE2		-0.358236	-0.36873	0.48121	0.35047	0.999856	0.999486	2.0016	1.29775	0.909257	0.532004	0.967712	0.855244
VPS35	WNT ligand biogenesis and trafficking	-0.319448	0.482946	0.534987	0.0997281	0.999856	0.999486	2.35821	1.73725	0.908431	0.776481	0.966985	0.94117
FBL	rRNA modification in the nucleus and cytosol//Major pathway of rRNA processing in the nucleolus and cytosol	0.187327	0.188938	0.633807	0.449901	0.999856	0.999486	1.99858	1.88211	0.907719	0.863832	0.966407	0.969099
MEMO1	ERBB2 Regulates Cell Motility	-0.677935	0.34712	0.162635	0.216929	0.999856	0.999486	1.99848	2.25083	0.907669	0.908747	0.966407	0.979392
DYNLRB1	Intraflagellar transport	-0.126959	0.029221	0.838496	0.785796	0.999856	0.999486	1.99839	1.68108	0.90762	0.743292	0.966407	0.930413
OGFOD1		0.13999	0.468469	0.708459	0.109085	0.999856	0.999486	1.99838	2.25473	0.907614	0.906351	0.966407	0.979392
SUMO3	SUMOylation of transcription factors//SUMOylation of transcription cofactors//SUMOylation of intracellular receptors//SUMOylation of chromatin organization proteins//SUMO is transferred from E1 to E2 (UBE2I, UBC9)//SUMO is proteolytically processed//SUMO is conjugated to E1 (UBA2:SAE1)//SUMOylation of DNA damage response and repair proteins//Formation of Incision Complex in GG-NER//SUMOylation of…	0.024789	0.104025	0.900838	0.618226	0.999856	0.999486	1.99768	2.27695	0.907261	0.892703	0.966407	0.976644
PI4KAP2		0.362685	-0.423538	0.392057	0.271463	0.999856	0.999486	1.99723	1.72011	0.907031	0.766305	0.966407	0.937779
PSMA6	Regulation of activated PAK-2p34 by proteasome mediated degradation//Ub-specific processing proteases//NIK-->noncanonical NF-kB signaling//Degradation of beta-catenin by the destruction complex//Cdc20:Phospho-APC/C mediated degradation of Cyclin A//Interleukin-1 signaling//RUNX1 regulates transcription of genes involved in differentiation of HSCs//Regulation of RAS by GAPs//FCERI mediated NF-kB a…	-0.164372	0.081011	0.775806	0.668175	0.999856	0.999486	2.36269	0.477589	0.906151	0.207175	0.965817	0.817696
SPC25	Resolution of Sister Chromatid Cohesion//Mitotic Prometaphase//Separation of Sister Chromatids//RHO GTPases Activate Formins//Amplification of signal from unattached kinetochores via a MAD2 inhibitory signal	-0.755715	0.392262	0.117677	0.170226	0.999856	0.999486	2.36313	2.14176	0.905925	0.976084	0.965817	0.995476
NUDCD2		-0.174102	-0.037842	0.759722	0.945284	0.999856	0.999486	2.3637	2.26596	0.905637	0.899452	0.965802	0.978099
WASH1		-0.199936	-0.306169	0.717533	0.456773	0.999856	0.999486	1.99384	2.05631	0.905306	0.971025	0.965773	0.994812
ATP1A1	Ion transport by P-type ATPases//Ion homeostasis	-0.581791	-0.219608	0.23476	0.629831	0.999856	0.999486	2.36503	3.1291	0.904962	0.425958	0.965558	0.825181
TMEM209		0.089826	0.184516	0.790733	0.457975	0.999856	0.999486	1.99312	1.06994	0.904941	0.422713	0.965558	0.825181
TRIP11	Intraflagellar transport//Intra-Golgi traffic	0.565607	0.329832	0.195297	0.237059	0.999856	0.999486	2.36608	2.26561	0.904428	0.899662	0.965291	0.978099
CCDC163		0.279554	-0.099921	0.499055	0.904946	0.999856	0.999486	1.99199	0.875498	0.904366	0.340791	0.965291	0.81877
UQCRC2	Respiratory electron transport	-0.362844	-0.002349	0.475023	0.860181	0.999856	0.999486	2.36677	2.22652	0.904075	0.923716	0.965216	0.983711
HNRNPF	Processing of Capped Intron-Containing Pre-mRNA//Gene and protein expression by JAK-STAT signaling after Interleukin-12 stimulation//FGFR2 alternative splicing//mRNA Splicing - Major Pathway	-0.121987	0.243244	0.846915	0.35753	0.999856	0.999486	2.36684	1.85793	0.904037	0.849103	0.965216	0.965772
SLC25A5	Regulation of insulin secretion//Vpr-mediated induction of apoptosis by mitochondrial outer membrane permeabilization	0.067998	0.317149	0.827337	0.252644	0.999856	0.999486	1.99083	1.2707	0.903777	0.51832	0.965202	0.849737
TP73-AS1		0.312078	0.175382	0.455446	0.474908	0.999856	0.999486	1.99048	1.58509	0.903595	0.687699	0.965202	0.906959
RP11-599B13.6		0.121733	-0.190983	0.738068	0.692654	0.999856	0.999486	2.36779	1.81623	0.903557	0.823833	0.965202	0.96041
STAU1		0.363155	-0.322296	0.391494	0.427765	0.999856	0.999486	2.36812	2.84744	0.903386	0.563553	0.965202	0.863384
MRPS18B	Mitochondrial translation elongation//Mitochondrial translation initiation//Mitochondrial translation termination	-0.31796	-0.024289	0.537109	0.91266	0.999856	0.999486	2.36883	2.6396	0.903025	0.677197	0.965155	0.904385
CCT4	BBSome-mediated cargo-targeting to cilium//Formation of tubulin folding intermediates by CCT/TriC//Cooperation of PDCL (PhLP1) and TRiC/CCT in G-protein beta folding//Prefoldin mediated transfer of substrate to CCT/TriC//Association of TriC/CCT with target proteins during biosynthesis//Folding of actin by CCT/TriC	-0.549036	-0.109781	0.263868	0.88133	0.999856	0.999486	2.36906	2.14391	0.902911	0.974751	0.965155	0.995476
COPB2	COPI-dependent Golgi-to-ER retrograde traffic//COPI-mediated anterograde transport	-0.088989	0.640889	0.903183	0.0336195	0.999856	0.766952	2.36928	2.16241	0.902798	0.963304	0.965155	0.993453
HM13		0.018113	-0.174624	0.912287	0.729566	0.999856	0.999486	2.36937	2.14698	0.902752	0.972854	0.965155	0.994925
SERF1B		0.275267	-0.147115	0.504964	0.793034	0.999856	0.999486	1.98593	2.0734	0.901282	0.981598	0.96405	0.99571
SIPA1L3		0.172088	-0.455974	0.657481	0.230935	0.999856	0.999486	2.37264	1.70416	0.90109	0.756875	0.964023	0.934753
RHEBP1		-0.19065	-0.051699	0.732607	0.978734	0.999856	0.999486	2.37421	1.90526	0.900294	0.877976	0.963488	0.973404
MLF2		-0.050297	-0.167095	0.969766	0.746774	0.999856	0.999486	2.37496	1.8993	0.899913	0.87433	0.963417	0.972096
PIPOX	Peroxisomal protein import//Lysine catabolism	0.032626	-0.297136	0.887424	0.473492	0.999856	0.999486	1.98287	0.969822	0.899727	0.379178	0.963417	0.819648
ITM2B	Amyloid fiber formation	-0.010002	-0.124116	0.960675	0.847189	0.999856	0.999486	1.98249	1.36569	0.899532	0.567166	0.96339	0.865273
SDHA	Citric acid cycle (TCA cycle)//Respiratory electron transport	-0.614954	0.007111	0.207684	0.837729	0.999856	0.999486	2.37575	1.9593	0.89951	0.911138	0.96339	0.979392
UNC13D	Neutrophil degranulation	0.321926	-0.112609	0.442677	0.874575	0.999856	0.999486	2.37603	3.44553	0.899368	0.297564	0.96339	0.817696
CIZ1		0.398435	0.003498	0.350683	0.846289	0.999856	0.999486	2.37655	3.28677	0.899102	0.358369	0.96339	0.819648
CAPZA1	Advanced glycosylation endproduct receptor signaling//Gene and protein expression by JAK-STAT signaling after Interleukin-12 stimulation//Factors involved in megakaryocyte development and platelet production//COPI-independent Golgi-to-ER retrograde traffic//MHC class II antigen presentation//HSP90 chaperone cycle for steroid hormone receptors (SHR)//COPI-mediated anterograde transport	-0.505028	-0.303102	0.306756	0.462412	0.999856	0.999486	1.98145	1.9113	0.899004	0.881672	0.96339	0.975172
PRDX5		-0.217347	-0.083	0.68957	0.945658	0.999856	0.999486	2.37689	1.61265	0.898928	0.703506	0.96339	0.915796
MRE11A		-0.411902	-0.192661	0.411929	0.688907	0.999856	0.999486	1.98034	2.18712	0.898439	0.948035	0.963281	0.990165
RWDD1		-0.46334	-0.293852	0.351425	0.479653	0.999856	0.999486	2.37812	2.4879	0.898306	0.765266	0.963281	0.937311
ATG2A		-0.306777	-0.233692	0.553189	0.599842	0.999856	0.999486	1.97953	1.20971	0.898032	0.488146	0.963147	0.842945
CAMK1D		0.275759	-0.51988	0.504284	0.164064	0.999856	0.999486	1.97907	0.523909	0.897794	0.220414	0.963044	0.817696
SF3B1	B-WICH complex positively regulates rRNA expression//mRNA Splicing - Minor Pathway//mRNA Splicing - Major Pathway	-0.402496	-0.151347	0.423625	0.783168	0.999856	0.999486	1.9789	1.59572	0.897708	0.693778	0.963044	0.910926
SYNE2	Meiotic synapsis	0.490601	-0.44572	0.257326	0.243254	0.999856	0.999486	1.97828	0.553397	0.897393	0.229152	0.962918	0.817696
LRPPRC	TP53 Regulates Metabolic Genes//Respiratory electron transport	-0.523316	0.288398	0.288403	0.290576	0.999856	0.999486	2.3814	2.06732	0.896638	0.977838	0.962707	0.995476
KLC4	RHO GTPases activate KTN1//COPI-dependent Golgi-to-ER retrograde traffic//MHC class II antigen presentation//Kinesins	-0.417385	-0.183039	0.4052	0.710494	0.999856	0.999486	2.38142	1.07792	0.896627	0.426306	0.962707	0.825325
SNX13		-0.315344	0.049264	0.54085	0.739521	0.999856	0.999486	2.38175	2.6255	0.896458	0.685219	0.962707	0.90579
HN1L		0.061551	0.366397	0.838225	0.195966	0.999856	0.999486	2.38181	3.64743	0.896428	0.230784	0.962707	0.817696
IFI27L2		0.527454	-0.415948	0.225323	0.281611	0.999856	0.999486	2.38275	2.16075	0.895953	0.964333	0.962587	0.994117
HMGCL	Peroxisomal protein import//Synthesis of Ketone Bodies	0.311272	0.646736	0.4565	0.032168	0.999856	0.748866	2.38331	3.84772	0.895666	0.175813	0.962431	0.817696
MCCC1	Defective HLCS causes multiple carboxylase deficiency//Biotin transport and metabolism//Branched-chain amino acid catabolism	-0.417595	-0.404269	0.404943	0.297722	0.999856	0.999486	1.97465	3.89389	0.895549	0.164655	0.962431	0.817696
ZNF394	Generic Transcription Pathway	-0.661036	0.501222	0.173928	0.0888427	0.999856	0.999486	2.38373	1.53364	0.895453	0.658558	0.962431	0.897696
ZNF124	Generic Transcription Pathway	-0.218158	-0.106864	0.688277	0.888307	0.999856	0.999486	2.38408	1.12933	0.895275	0.449865	0.962431	0.828331
DNPH1	Purine catabolism	0.179616	-0.09122	0.645741	0.925856	0.999856	0.999486	2.38442	3.41443	0.895101	0.308899	0.962431	0.817696
WDR26		-0.424338	0.117096	0.396762	0.590604	0.999856	0.999486	2.38561	1.79775	0.894501	0.812688	0.961938	0.955489
INIP		-0.571341	0.842003	0.243789	0.00626062	0.999856	0.353292	1.97229	2.14515	0.894353	0.973985	0.961931	0.995177
MRFAP1		-0.054479	-0.092774	0.962551	0.922118	0.999856	0.999486	1.97206	1.66403	0.894237	0.733313	0.961931	0.927528
ZNF770	Generic Transcription Pathway	-0.317904	-0.004252	0.537189	0.864712	0.999856	0.999486	1.97181	1.63896	0.89411	0.718714	0.961931	0.921494
STYX		-0.143568	-0.362464	0.810514	0.360351	0.999856	0.999486	2.38759	2.19462	0.893496	0.943402	0.961666	0.988957
H2AFV	ERCC6 (CSB) and EHMT2 (G9a) positively regulate rRNA expression//Activation of anterior HOX genes in hindbrain development during early embryogenesis//NoRC negatively regulates rRNA expression//Deposition of new CENPA-containing nucleosomes at the centromere//RUNX1 regulates transcription of genes involved in differentiation of HSCs//Formation of the beta-catenin:TCF transactivating complex//Estr…	0.118512	0.245122	0.743333	0.354566	0.999856	0.999486	2.38803	1.53836	0.893272	0.66121	0.961666	0.898429
TBC1D1	Translocation of SLC2A4 (GLUT4) to the plasma membrane	0.379231	0.35766	0.372552	0.205276	0.999856	0.999486	1.97011	0.759421	0.893245	0.297098	0.961666	0.817696
PRPF4B		-0.410439	-0.191232	0.413735	0.692097	0.999856	0.999486	1.97006	2.62369	0.89322	0.686256	0.961666	0.906037
RAP2B	Neutrophil degranulation	-0.704784	-0.275499	0.145843	0.514874	0.999856	0.999486	2.38818	3.60738	0.893193	0.243103	0.961666	0.817696
RSF1	Deposition of new CENPA-containing nucleosomes at the centromere	0.604345	-0.231002	0.167924	0.60552	0.999856	0.999486	2.38835	2.82324	0.893109	0.576302	0.961666	0.867326
HLA-DMA		0.418051	-0.04693	0.329204	0.967215	0.999856	0.999486	1.96978	0.838132	0.893078	0.326297	0.961666	0.817696
DAP3	Mitochondrial translation elongation//Mitochondrial translation initiation//Mitochondrial translation termination	-0.260668	0.102683	0.621874	0.621093	0.999856	0.999486	2.3887	1.84948	0.892932	0.843968	0.961666	0.965081
PSMB7	Regulation of activated PAK-2p34 by proteasome mediated degradation//Ub-specific processing proteases//NIK-->noncanonical NF-kB signaling//Degradation of beta-catenin by the destruction complex//Cdc20:Phospho-APC/C mediated degradation of Cyclin A//Interleukin-1 signaling//RUNX1 regulates transcription of genes involved in differentiation of HSCs//Regulation of RAS by GAPs//FCERI mediated NF-kB a…	-0.082644	-0.125477	0.914068	0.843962	0.999856	0.999486	2.38885	2.05772	0.892855	0.971892	0.961666	0.994925
NDUFV2	Complex I biogenesis//Respiratory electron transport	0.024732	0.039421	0.900936	0.76214	0.999856	0.999486	2.38885	2.10211	0.892853	0.999375	0.961666	0.999928
AP1G2	Lysosome Vesicle Biogenesis	-0.630683	-0.332543	0.195665	0.409904	0.999856	0.999486	2.38926	2.03181	0.892645	0.955871	0.961666	0.990967
POMP		0.076244	0.215892	0.813461	0.402465	0.999856	0.999486	1.96774	1.50163	0.89204	0.640682	0.961666	0.892395
TPR	Viral Messenger RNA Synthesis//NEP/NS2 Interacts with the Cellular Export Machinery//snRNP Assembly//SUMOylation of RNA binding proteins//SUMOylation of chromatin organization proteins//Transcriptional regulation by small RNAs//NS1 Mediated Effects on Host Pathways//Transport of Ribonucleoproteins into the Host Nucleus//Regulation of Glucokinase by Glucokinase Regulatory Protein//Nuclear Pore Com…	-0.623997	-0.30464	0.20071	0.459579	0.999856	0.999486	2.39083	2.08763	0.89185	0.99041	0.961666	0.997776
PPP2R5C	Resolution of Sister Chromatid Cohesion//AXIN missense mutants destabilize the destruction complex//Truncations of AMER1 destabilize the destruction complex//Degradation of beta-catenin by the destruction complex//PI5P, PP2A and IER3 Regulate PI3K/AKT Signaling//Mitotic Prometaphase//Beta-catenin phosphorylation cascade//RAF activation//Platelet sensitization by LDL//Disassembly of the destructio…	-0.25348	0.245756	0.632907	0.353568	0.999856	0.999486	1.96689	2.04712	0.891609	0.965338	0.961666	0.994349
SNRPA	mRNA Splicing - Major Pathway	0.247301	0.139747	0.544399	0.544134	0.999856	0.999486	2.39142	2.10793	0.891546	0.997025	0.961666	0.999273
CD63	Platelet degranulation //Neutrophil degranulation	-0.164547	-0.173998	0.775516	0.730992	0.999856	0.999486	1.96666	2.84461	0.891491	0.565041	0.961666	0.863384
SSBP1	Transcriptional activation of mitochondrial biogenesis	-0.16578	-0.040415	0.773473	0.951489	0.999856	0.999486	1.96634	1.70108	0.891332	0.755059	0.961666	0.933863
TBL1XR1	RORA activates gene expression//Constitutive Signaling by NOTCH1 PEST Domain Mutants//Transcriptional regulation of white adipocyte differentiation//Activation of gene expression by SREBF (SREBP)//HDACs deacetylate histones//Regulation of lipid metabolism by Peroxisome proliferator-activated receptor alpha (PPARalpha)//Constitutive Signaling by NOTCH1 HD+PEST Domain Mutants//Circadian Clock//Tran…	0.050575	-0.113668	0.856831	0.872048	0.999856	0.999486	1.96487	1.10756	0.890583	0.439802	0.961666	0.826508
HMGN3		0.227917	0.061997	0.572603	0.710595	0.999856	0.999486	2.39342	1.6926	0.890532	0.750064	0.961666	0.933225
SMC6	SUMOylation of DNA damage response and repair proteins	0.595796	0.042539	0.173703	0.754952	0.999856	0.999486	2.3935	2.428	0.890492	0.800967	0.961666	0.951438
MRPL16	Mitochondrial translation elongation//Mitochondrial translation initiation//Mitochondrial translation termination	-0.001947	0.113882	0.946789	0.597343	0.999856	0.999486	2.39401	2.2488	0.890234	0.91	0.961666	0.979392
ATP6V1G1	Transferrin endocytosis and recycling//Insulin receptor recycling//Ion channel transport//ROS, RNS production in phagocytes	-0.084587	-0.297098	0.910733	0.473563	0.999856	0.999486	1.96388	1.0169	0.890083	0.399297	0.961666	0.821337
LRRFIP1	Signaling by cytosolic FGFR1 fusion mutants//Signaling by FGFR1 in disease//LRR FLII-interacting protein 1 (LRRFIP1) activates type I IFN production	0.533194	-0.279378	0.220607	0.507319	0.999856	0.999486	1.96378	-0.242756	0.890029	0.0687075	0.961666	0.817696
SKIV2L2		-0.344553	0.580283	0.499838	0.0522557	0.999856	0.900333	2.39541	2.01934	0.889522	0.948161	0.961599	0.990165
SRBD1		0.097397	-0.532334	0.778139	0.15293	0.999856	0.999486	2.39639	4.45779	0.889026	0.0676762	0.961217	0.817696
CCDC59	Surfactant metabolism//Defective pro-SFTPB causes pulmonary surfactant metabolism dysfunction 1 (SMDP1) and respiratory distress syndrome (RDS)	-0.494588	-0.386006	0.317573	0.324129	0.999856	0.999486	2.39659	2.75228	0.888923	0.614451	0.961217	0.883491
FLT3LG	PI3K Cascade//RAF/MAP kinase cascade//Other interleukin signaling	-0.401446	-0.4421	0.424943	0.247711	0.999856	0.999486	1.96139	0.827966	0.88882	0.322425	0.961217	0.817696
LAPTM4A		-0.316809	-0.421927	0.538753	0.273596	0.999856	0.999486	2.39779	1.91734	0.888315	0.88537	0.960905	0.97543
ZNF160	Generic Transcription Pathway	0.029963	0.206478	0.891979	0.418681	0.999856	0.999486	2.39796	0.964416	0.888231	0.376909	0.960905	0.819648
RP11-134E15.2		0.264423	-0.134058	0.520075	0.823674	0.999856	0.999486	1.95824	1.84735	0.88722	0.842674	0.960084	0.965081
CTNNB1	Binding of TCF/LEF:CTNNB1 to target gene promoters//Deactivation of the beta-catenin transactivating complex//Ca2+ pathway//Degradation of beta-catenin by the destruction complex//Formation of the beta-catenin:TCF transactivating complex//Adherens junctions interactions//Beta-catenin phosphorylation cascade//CDO in myogenesis//Synthesis, secretion, and inactivation of Glucagon-like Peptide-1 (GLP…	-0.645005	-0.486375	0.185172	0.197036	0.999856	0.999486	1.95767	1.83098	0.886932	0.832753	0.96002	0.963114
NUDT14	Synthesis of dolichyl-phosphate-glucose	-0.103623	-0.305782	0.878152	0.457482	0.999856	0.999486	2.40056	1.33692	0.88691	0.552143	0.96002	0.860839
SORL1	Amyloid fiber formation	-0.168615	-1.35305	0.76878	9.02761e-05	0.999856	0.0267728	2.40058	1.37282	0.8869	0.570923	0.96002	0.866204
PSME2	Regulation of activated PAK-2p34 by proteasome mediated degradation//Ub-specific processing proteases//NIK-->noncanonical NF-kB signaling//Degradation of beta-catenin by the destruction complex//Cdc20:Phospho-APC/C mediated degradation of Cyclin A//Interleukin-1 signaling//RUNX1 regulates transcription of genes involved in differentiation of HSCs//Regulation of RAS by GAPs//FCERI mediated NF-kB a…	-0.053086	0.034063	0.964954	0.77454	0.999856	0.999486	2.40103	1.56689	0.886674	0.677334	0.96002	0.904385
FAM120A		-0.625661	0.011644	0.199446	0.827016	0.999856	0.999486	1.95662	3.0754	0.886398	0.450575	0.96002	0.828626
MCM3AP		-0.507724	-0.277301	0.304003	0.511357	0.999856	0.999486	1.95635	4.02741	0.886261	0.135387	0.96002	0.817696
STT3B		0.160797	0.24468	0.675247	0.355262	0.999856	0.999486	1.95634	1.69652	0.886258	0.752373	0.96002	0.933596
TAF1B	RNA Polymerase I Transcription Initiation//NoRC negatively regulates rRNA expression//RNA Polymerase I Transcription Termination//SIRT1 negatively regulates rRNA expression//B-WICH complex positively regulates rRNA expression//RNA Polymerase I Promoter Escape//RNA Polymerase I Chain Elongation	0.361497	0.499715	0.393481	0.0897025	0.999856	0.999486	1.95602	1.91775	0.886094	0.885624	0.96002	0.97543
NDUFAF6	Complex I biogenesis	-0.091069	-0.232197	0.899619	0.602994	0.999856	0.999486	2.40229	1.83508	0.886034	0.835234	0.96002	0.963702
TPP1	XBP1(S) activates chaperone genes	0.461367	-0.139213	0.28486	0.811542	0.999856	0.999486	1.95574	2.49426	0.885953	0.761502	0.96002	0.937063
CDC37	Constitutive Signaling by Ligand-Responsive EGFR Cancer Variants//Signaling by ERBB2//Downregulation of ERBB2 signaling//Constitutive Signaling by EGFRvIII	-0.201222	-0.194348	0.715454	0.685147	0.999856	0.999486	2.40306	2.24399	0.885645	0.912961	0.96002	0.980173
HNRNPM	Processing of Capped Intron-Containing Pre-mRNA//FGFR2 alternative splicing//mRNA Splicing - Major Pathway	-0.17237	-0.036568	0.762577	0.942212	0.999856	0.999486	2.40322	1.8555	0.885564	0.847626	0.96002	0.965557
TOP1	SUMOylation of DNA replication proteins	-0.098942	-0.010577	0.886147	0.879802	0.999856	0.999486	2.40357	2.08424	0.885386	0.988307	0.96002	0.997336
CLINT1	Golgi Associated Vesicle Biogenesis	-0.190619	-0.210942	0.732657	0.648595	0.999856	0.999486	2.40373	2.09441	0.885301	0.994603	0.96002	0.998728
ARF5	COPI-dependent Golgi-to-ER retrograde traffic//COPI-mediated anterograde transport	0.123619	0.095526	0.73499	0.636483	0.999856	0.999486	2.40393	1.84605	0.885204	0.841884	0.96002	0.965081
MRPL21	Mitochondrial translation elongation//Mitochondrial translation initiation//Mitochondrial translation termination	0.378744	0.208438	0.373118	0.415274	0.999856	0.999486	2.40399	2.89134	0.885173	0.540779	0.96002	0.856958
ILF2	Neutrophil degranulation	-0.123435	0.383618	0.844461	0.17853	0.999856	0.999486	2.40418	1.69984	0.885077	0.754329	0.96002	0.933863
SMN2	snRNP Assembly	-0.066823	0.074719	0.941274	0.682104	0.999856	0.999486	2.4044	1.86191	0.884965	0.851521	0.96002	0.965955
SMN1		-0.241093	0.427154	0.652111	0.13963	0.999856	0.999486	2.40472	1.86238	0.884803	0.85181	0.96002	0.965955
TTC3		-0.502154	-0.214663	0.30971	0.64051	0.999856	0.999486	1.9532	1.15712	0.884665	0.462904	0.96002	0.83432
NUFIP2		-0.359348	-0.00581	0.479713	0.868425	0.999856	0.999486	2.40538	2.63873	0.884467	0.677689	0.96002	0.904385
IDE	Ub-specific processing proteases//Peroxisomal protein import	-0.517581	0.510068	0.294077	0.0839291	0.999856	0.999486	2.40554	3.29839	0.884384	0.353669	0.96002	0.819648
TRAM1	SRP-dependent cotranslational protein targeting to membrane	-0.104236	-0.275557	0.877106	0.514761	0.999856	0.999486	2.40555	1.1449	0.884378	0.457148	0.96002	0.833299
ZNF736	Generic Transcription Pathway	0.192062	0.342354	0.626526	0.222351	0.999856	0.999486	2.40567	1.73969	0.884318	0.777934	0.96002	0.942001
HLA-DRA	MHC class II antigen presentation//Downstream TCR signaling//Phosphorylation of CD3 and TCR zeta chains//Generation of second messenger molecules//Translocation of ZAP-70 to Immunological synapse//PD-1 signaling//Interferon gamma signaling	0.084412	-0.138304	0.799772	0.813678	0.999856	0.999486	1.95248	-0.477838	0.884298	0.0452035	0.96002	0.817696
TSPAN3		-0.079188	-0.299673	0.920004	0.468763	0.999856	0.999486	2.40579	1.54725	0.884261	0.666217	0.96002	0.900672
NDUFB5	Complex I biogenesis//Respiratory electron transport	0.049481	-0.054267	0.85869	0.984939	0.999856	0.999486	2.40611	1.9662	0.884099	0.915384	0.96002	0.981426
DOCK8	Factors involved in megakaryocyte development and platelet production	0.306067	-0.030986	0.46334	0.928765	0.999856	0.999486	1.95161	0.968566	0.883858	0.37865	0.96002	0.819648
SAFB2		-0.231379	0.331077	0.667335	0.235567	0.999856	0.999486	2.40715	2.19753	0.88357	0.9416	0.96002	0.988901
KLHL6		0.17368	0.032917	0.654991	0.7772	0.999856	0.999486	2.40722	1.25373	0.883533	0.509825	0.96002	0.845391
ARHGAP15	Rho GTPase cycle	-0.362768	-0.292856	0.475124	0.48153	0.999856	0.999486	1.95038	1.76228	0.883236	0.791406	0.96002	0.947606
EIF3J	Ribosomal scanning and start codon recognition//GTP hydrolysis and joining of the 60S ribosomal subunit//L13a-mediated translational silencing of Ceruloplasmin expression//Translation initiation complex formation//Formation of the ternary complex, and subsequently, the 43S complex//Formation of a pool of free 40S subunits	0.724138	-0.092902	0.101387	0.92181	0.999856	0.999486	2.40791	3.98187	0.883185	0.14488	0.96002	0.817696
PKD1	VxPx cargo-targeting to cilium	-0.552109	0.064699	0.261036	0.704508	0.999856	0.999486	1.94984	1.37593	0.882963	0.572563	0.96002	0.866887
PTRHD1		0.087574	-0.30968	0.79449	0.450365	0.999856	0.999486	1.94884	1.92551	0.882455	0.890378	0.96002	0.975969
CLNS1A	snRNP Assembly	0.206107	0.173011	0.605142	0.479358	0.999856	0.999486	1.94867	2.3635	0.882371	0.839881	0.96002	0.965081
CHEK1	Chk1/Chk2(Cds1) mediated inactivation of Cyclin B:Cdk1 complex//Presynaptic phase of homologous DNA pairing and strand exchange//G2/M DNA damage checkpoint//Ubiquitin Mediated Degradation of Phosphorylated Cdc25A//Signaling by SCF-KIT//Transcriptional Regulation by E2F6//TP53 Regulates Transcription of DNA Repair Genes//Processing of DNA double-strand break ends//Activation of ATR in response to …	-0.453968	0.283668	0.362008	0.297165	0.999856	0.999486	1.94794	2.52502	0.881998	0.743381	0.96002	0.930413
PSMA4	Regulation of activated PAK-2p34 by proteasome mediated degradation//Ub-specific processing proteases//NIK-->noncanonical NF-kB signaling//Degradation of beta-catenin by the destruction complex//Cdc20:Phospho-APC/C mediated degradation of Cyclin A//Interleukin-1 signaling//RUNX1 regulates transcription of genes involved in differentiation of HSCs//Regulation of RAS by GAPs//FCERI mediated NF-kB a…	-0.131362	0.019189	0.831057	0.809256	0.999856	0.999486	2.41051	2.04948	0.881864	0.966797	0.96002	0.994349
TRAF5		0.573672	-0.416022	0.189344	0.281511	0.999856	0.999486	1.94742	1.27662	0.881734	0.521301	0.96002	0.851483
HSD17B12	Synthesis of very long-chain fatty acyl-CoAs//Androgen biosynthesis	-0.012289	0.019792	0.96462	0.807841	0.999856	0.999486	2.41125	2.50113	0.881494	0.757445	0.96002	0.934949
ZWILCH	Resolution of Sister Chromatid Cohesion//Mitotic Prometaphase//Separation of Sister Chromatids//RHO GTPases Activate Formins//Amplification of signal from unattached kinetochores via a MAD2 inhibitory signal	-0.563603	0.29778	0.250629	0.277798	0.999856	0.999486	2.41138	3.7513	0.881426	0.200918	0.96002	0.817696
UFM1		0.072306	-0.304503	0.820081	0.459831	0.999856	0.999486	2.41194	2.45504	0.881141	0.784792	0.96002	0.944252
TXNL1		-0.011232	-0.206869	0.962797	0.657493	0.999856	0.999486	2.41197	3.0917	0.881125	0.443016	0.96002	0.827399
U2AF1	mRNA 3'-end processing//Transport of Mature mRNA derived from an Intron-Containing Transcript//Cleavage of Growing Transcript in the Termination Region //mRNA Splicing - Major Pathway	-0.200309	0.229937	0.71693	0.378983	0.999856	0.999486	1.94621	1.7183	0.881121	0.765236	0.96002	0.937311
MRPL3	Mitochondrial translation elongation//Mitochondrial translation initiation//Mitochondrial translation termination	-0.744862	0.261689	0.12329	0.329087	0.999856	0.999486	2.41236	2.74684	0.880931	0.617421	0.96002	0.883491
ERP29		0.297481	0.109098	0.474748	0.607439	0.999856	0.999486	1.94574	1.01277	0.880884	0.397505	0.96002	0.821337
RP11-1264N5.1		-0.11789	-0.035957	0.853865	0.94074	0.999856	0.999486	2.41272	2.26923	0.880748	0.89744	0.96002	0.977009
FYTTD1	mRNA 3'-end processing//Transport of Mature mRNA derived from an Intron-Containing Transcript//Cleavage of Growing Transcript in the Termination Region	0.512191	-0.036982	0.238215	0.94321	0.999856	0.999486	1.94476	1.92353	0.880386	0.889164	0.96002	0.975969
PRPF8	mRNA Splicing - Minor Pathway//mRNA Splicing - Major Pathway	-0.364901	0.321212	0.472275	0.247576	0.999856	0.999486	1.94372	1.71367	0.879862	0.762498	0.960003	0.937286
RBM4B		0.30632	-0.11408	0.463006	0.871065	0.999856	0.999486	2.41494	3.18889	0.879621	0.399494	0.959894	0.821337
ORC2	Assembly of the pre-replicative complex//CDT1 association with the CDC6:ORC:origin complex//E2F-enabled inhibition of pre-replication complex formation//Assembly of the ORC complex at the origin of replication//Activation of ATR in response to replication stress//Activation of the pre-replicative complex//Orc1 removal from chromatin//CDC6 association with the ORC:origin complex	0.584158	0.211148	0.181806	0.410589	0.999856	0.999486	2.41592	2.12848	0.879127	0.984301	0.959509	0.996311
CNPY4		-0.292987	0.545896	0.573338	0.0662308	0.999856	0.9653	1.94153	1.92949	0.878753	0.892824	0.959254	0.976644
HNRNPA2B1	Processing of Capped Intron-Containing Pre-mRNA//Gene and protein expression by JAK-STAT signaling after Interleukin-12 stimulation//mRNA Splicing - Major Pathway	0.307442	0.381222	0.461528	0.180885	0.999856	0.999486	1.94069	1.15739	0.878328	0.463033	0.958944	0.83432
ROCK1	G alpha (12/13) signalling events//Sema4D induced cell migration and growth-cone collapse//VEGFA-VEGFR2 Pathway//RHO GTPases Activate ROCKs//Neutrophil degranulation//EPHA-mediated growth cone collapse//EPHB-mediated forward signaling//Apoptotic cleavage of cellular proteins	0.060544	-0.203813	0.839928	0.664201	0.999856	0.999486	2.41771	1.60323	0.87822	0.698088	0.958944	0.913164
KIAA1257		-0.130432	-0.336515	0.832627	0.403102	0.999856	0.999486	2.41993	0.869574	0.877095	0.338466	0.95806	0.817723
SDCCAG8	AURKA Activation by TPX2//Loss of Nlp from mitotic centrosomes//Recruitment of NuMA to mitotic centrosomes//Regulation of PLK1 Activity at G2/M Transition//Loss of proteins required for interphase microtubule organization from the centrosome//Anchoring of the basal body to the plasma membrane//Recruitment of mitotic centrosome proteins and complexes	0.040197	-0.044007	0.874497	0.960158	0.999856	0.999486	1.93788	1.46576	0.876904	0.620899	0.958005	0.884265
CAPRIN1		-0.163543	-0.116683	0.777181	0.86486	0.999856	0.999486	2.42117	2.41752	0.876468	0.807261	0.957837	0.953674
RP11-467L13.4		-0.139553	-0.313013	0.817257	0.444329	0.999856	0.999486	1.93664	1.61407	0.876276	0.70432	0.957781	0.916301
SHOC2		-0.297958	0.125504	0.566035	0.573143	0.999856	0.999486	2.42193	1.7005	0.876085	0.754718	0.957726	0.933863
MKL1		0.176747	-0.149517	0.650205	0.78743	0.999856	0.999486	1.93581	2.38371	0.875854	0.827643	0.957627	0.962381
TRIM44		-0.511019	0.023355	0.300661	0.799492	0.999856	0.999486	2.42285	2.99162	0.875615	0.490541	0.95752	0.842945
PDCL	Cooperation of PDCL (PhLP1) and TRiC/CCT in G-protein beta folding	0.137906	-0.527397	0.711818	0.157273	0.999856	0.999486	1.93517	3.74287	0.875531	0.203231	0.95752	0.817696
STMN1		-0.034551	0.351019	0.996949	0.212564	0.999856	0.999486	1.93426	0.794677	0.875072	0.309954	0.957233	0.817696
SMARCE1	RUNX1 interacts with co-factors whose precise effect on RUNX1 targets is not known//RMTs methylate histone arginines	-0.553536	0.157828	0.259728	0.508392	0.999856	0.999486	1.93331	1.46252	0.87459	0.619126	0.956859	0.883491
MED24	Transcriptional regulation of white adipocyte differentiation//PPARA activates gene expression//Generic Transcription Pathway	-0.747548	0.844823	0.121881	0.0061001	0.999856	0.353292	1.9329	3.56849	0.874382	0.255503	0.956786	0.817696
GSTO1	Gene and protein expression by JAK-STAT signaling after Interleukin-12 stimulation//Vitamin C (ascorbate) metabolism//Methylation//Glutathione conjugation	0.195949	0.218807	0.620575	0.397521	0.999856	0.999486	2.42534	2.26174	0.874358	0.90204	0.956786	0.978904
AKR1A1	Glutathione conjugation//Formation of xylulose-5-phosphate	-0.300856	-0.358569	0.561798	0.36658	0.999856	0.999486	2.4279	1.87938	0.873062	0.862166	0.955957	0.968899
ZBTB44		0.622478	0.001577	0.156147	0.850848	0.999856	0.999486	1.93019	2.22854	0.873013	0.922469	0.955957	0.983381
SF3B3	mRNA Splicing - Minor Pathway//mRNA Splicing - Major Pathway	-0.754637	0.187863	0.118225	0.451856	0.999856	0.999486	1.92981	1.95383	0.872818	0.907772	0.955957	0.979392
RAB7A	RAB GEFs exchange GTP for GDP on RABs//RAB geranylgeranylation//TBC/RABGAPs//Neutrophil degranulation//MHC class II antigen presentation	-0.162558	-0.040208	0.778816	0.95099	0.999856	0.999486	1.92832	1.3977	0.872064	0.584113	0.955324	0.8703
VRK2		0.165794	-0.007721	0.667361	0.872982	0.999856	0.999486	2.43001	3.61266	0.871994	0.241455	0.955324	0.817696
PIGO	Synthesis of glycosylphosphatidylinositol (GPI)	0.703994	-0.434901	0.110808	0.256744	0.999856	0.999486	2.4306	3.26315	0.871695	0.368042	0.955229	0.819648
ZNF146		0.324017	-0.123399	0.439992	0.848891	0.999856	0.999486	1.9269	2.97569	0.871349	0.49835	0.955003	0.842945
MOB1A	Signaling by Hippo	-0.251365	0.09265	0.636169	0.642712	0.999856	0.999486	2.43177	1.27883	0.871105	0.522412	0.95489	0.85229
HNRNPR	Processing of Capped Intron-Containing Pre-mRNA//mRNA Splicing - Major Pathway	-0.259248	0.019083	0.624047	0.809505	0.999856	0.999486	2.43211	2.27122	0.870931	0.896221	0.954853	0.977009
NDUFS8	Complex I biogenesis//Respiratory electron transport	0.072347	0.245162	0.820012	0.354503	0.999856	0.999486	1.92507	1.57591	0.870424	0.682466	0.954605	0.904781
GABPB1		-0.149457	-0.163295	0.800648	0.755508	0.999856	0.999486	2.43381	2.34579	0.870073	0.850637	0.954373	0.965955
USP25	Ub-specific processing proteases	-0.083642	-0.564967	0.912355	0.126486	0.999856	0.999486	2.43552	2.01537	0.869211	0.94571	0.953736	0.989824
SYNGR2		-0.335849	-0.159779	0.511884	0.763617	0.999856	0.999486	2.43558	3.18488	0.86918	0.401237	0.953736	0.821337
BCAT1	Branched-chain amino acid catabolism	-0.032355	0.301921	0.999259	0.272282	0.999856	0.999486	2.43562	0.849173	0.86916	0.330538	0.953736	0.817696
INPP5D	Interleukin receptor SHC signaling//PECAM1 interactions//Downstream TCR signaling//Synthesis of IP3 and IP4 in the cytosol//Synthesis of PIPs at the plasma membrane	0.253132	0.10304	0.536052	0.62033	0.999856	0.999486	2.43613	2.12215	0.868902	0.988222	0.953736	0.997336
APPL1	via Dependence Receptors in the absence of ligand	0.437924	-0.643913	0.308332	0.0771868	0.999856	0.990143	1.92146	0.842506	0.868598	0.327973	0.953736	0.817696
IDH2	Citric acid cycle (TCA cycle)//Transcriptional activation of mitochondrial biogenesis	0.162293	0.476869	0.672882	0.103575	0.999856	0.999486	1.92098	1.38597	0.868356	0.577875	0.95372	0.868022
LASP1		-0.015246	-0.056523	0.969722	0.990391	0.999856	0.999486	1.92091	2.38236	0.868319	0.828457	0.95372	0.962381
LAMP2	Platelet degranulation //Neutrophil degranulation	0.01428	0.113926	0.918869	0.597251	0.999856	0.999486	2.43732	1.9459	0.868301	0.902896	0.95372	0.978904
G3BP1		0.007755	0.010351	0.930086	0.830068	0.999856	0.999486	2.43789	2.4808	0.868011	0.769469	0.95372	0.938201
UQCC1		-0.666304	0.294227	0.170346	0.282591	0.999856	0.999486	2.438	1.84294	0.867953	0.840001	0.95372	0.965081
COMMD3	Neutrophil degranulation//Neddylation	-0.390406	-0.397804	0.438942	0.306901	0.999856	0.999486	2.43815	2.11438	0.867881	0.993029	0.95372	0.998004
CAPN7	Degradation of the extracellular matrix	0.527124	0.40404	0.225597	0.159381	0.999856	0.999486	1.91964	1.24893	0.867679	0.507437	0.95372	0.84379
SIKE1	TRAF3-dependent IRF activation pathway//TRAF6 mediated IRF7 activation	-0.548691	0.469629	0.264187	0.10831	0.999856	0.999486	1.91939	2.93781	0.86755	0.517183	0.95372	0.84964
C3orf62		0.581839	-0.234011	0.183454	0.59917	0.999856	0.999486	1.91939	0.785896	0.867549	0.306718	0.95372	0.817696
HLA-DQB1	MHC class II antigen presentation//Downstream TCR signaling//Phosphorylation of CD3 and TCR zeta chains//Generation of second messenger molecules//Translocation of ZAP-70 to Immunological synapse//PD-1 signaling//Interferon gamma signaling	-0.004337	0.066852	0.950908	0.699672	0.999856	0.999486	2.43931	0.711959	0.867294	0.280362	0.95372	0.817696
MED13	Transcriptional regulation of white adipocyte differentiation//PPARA activates gene expression//Generic Transcription Pathway	0.472167	0.17232	0.274464	0.48066	0.999856	0.999486	1.91813	2.01638	0.866915	0.946334	0.953676	0.990165
TMED2	COPI-dependent Golgi-to-ER retrograde traffic//Pre-NOTCH Processing in Golgi//Cargo concentration in the ER//COPII-mediated vesicle transport//COPI-mediated anterograde transport	-0.269044	-0.271972	0.609124	0.521793	0.999856	0.999486	1.91789	1.60129	0.866793	0.696973	0.953676	0.912922
ANAPC15	Cdc20:Phospho-APC/C mediated degradation of Cyclin A//Autodegradation of Cdh1 by Cdh1:APC/C//APC-Cdc20 mediated degradation of Nek2A//CDK-mediated phosphorylation and removal of Cdc6//Separation of Sister Chromatids//APC/C:Cdc20 mediated degradation of Cyclin B//Regulation of APC/C activators between G1/S and early anaphase//APC/C:Cdc20 mediated degradation of mitotic proteins//Conversion from AP…	0.006228	-0.070592	0.932713	0.975609	0.999856	0.999486	1.91703	2.1805	0.86636	0.952121	0.953374	0.9904
KTN1	Post-translational protein phosphorylation//Regulation of Insulin-like Growth Factor (IGF) transport and uptake by Insulin-like Growth Factor Binding Proteins (IGFBPs)//RHO GTPases activate KTN1	0.513106	-0.277077	0.237428	0.511794	0.999856	0.999486	1.91675	2.15317	0.866216	0.969025	0.95337	0.99455
CKLF		0.192527	-0.11811	0.625813	0.861462	0.999856	0.999486	2.443	1.82502	0.86543	0.829145	0.95266	0.962381
LYRM1		0.18182	-0.491314	0.642321	0.191892	0.999856	0.999486	1.91477	0.596553	0.86522	0.242381	0.952582	0.817696
USF2	Estrogen-dependent gene expression	0.685333	0.479583	0.120141	0.101842	0.999856	0.999486	2.44372	1.25477	0.865067	0.510344	0.952567	0.845737
PNO1	rRNA modification in the nucleus and cytosol//Major pathway of rRNA processing in the nucleolus and cytosol	-0.361466	-0.219699	0.476868	0.629635	0.999856	0.999486	1.91285	3.92773	0.864248	0.15682	0.95182	0.817696
POLR2J	PIWI-interacting RNA (piRNA) biogenesis//Tat-mediated elongation of the HIV-1 transcript//Abortive elongation of HIV-1 transcript in the absence of Tat//Tat-mediated HIV elongation arrest and recovery//Activation of anterior HOX genes in hindbrain development during early embryogenesis//Formation of TC-NER Pre-Incision Complex//Processing of Capped Intron-Containing Pre-mRNA//Viral Messenger RNA …	-0.159408	0.126366	0.78405	0.571366	0.999856	0.999486	2.4465	1.70479	0.863661	0.757251	0.951327	0.934879
MSMO1	Cholesterol biosynthesis	0.023144	0.472679	0.903657	0.106295	0.999856	0.999486	1.91023	1.74749	0.862926	0.78258	0.950826	0.944003
FAM49B	Platelet degranulation	0.100848	0.259538	0.772418	0.332327	0.999856	0.999486	2.44877	1.38132	0.862517	0.57541	0.950683	0.867326
PPP2R2A	Nonsense Mediated Decay (NMD) enhanced by the Exon Junction Complex (EJC)//Cyclin A/B1/B2 associated events during G2/M transition//Cyclin D associated events in G1//Initiation of Nuclear Envelope Reformation	-0.2595	-0.250854	0.623661	0.5642	0.999856	0.999486	2.44942	1.81937	0.862188	0.825729	0.950475	0.961686
PDXDC1		-0.600282	0.267758	0.21937	0.320059	0.999856	0.999486	2.44985	2.48061	0.861972	0.769582	0.950391	0.938201
TMEM127		0.419252	-0.139024	0.327917	0.811986	0.999856	0.999486	1.908	0.593561	0.861801	0.241446	0.950356	0.817696
DPY19L4		-0.185647	-0.665843	0.740771	0.066702	0.999856	0.967819	1.90697	1.68551	0.861281	0.745894	0.949936	0.931068
PFDN2	Prefoldin mediated transfer of substrate to CCT/TriC	-0.088772	0.028665	0.903555	0.787091	0.999856	0.999486	1.90692	1.81313	0.861255	0.821958	0.949936	0.959866
GFM2	Mitochondrial translation termination	0.38419	-0.308188	0.366826	0.453082	0.999856	0.999486	1.90644	4.05714	0.861015	0.129453	0.949936	0.817696
BAZ2A	NoRC negatively regulates rRNA expression	-0.379647	-0.144547	0.452835	0.799036	0.999856	0.999486	1.90571	1.49786	0.860645	0.638593	0.949697	0.891535
IST1	Neutrophil degranulation	0.07838	-0.171245	0.809875	0.737273	0.999856	0.999486	2.45264	1.58632	0.860565	0.688399	0.949697	0.907532
PNKD		0.28241	0.020011	0.495139	0.807327	0.999856	0.999486	1.90541	2.37924	0.860496	0.830345	0.949697	0.962381
PPIE	Formation of TC-NER Pre-Incision Complex//Transcription-Coupled Nucleotide Excision Repair (TC-NER)//Dual incision in TC-NER//Gap-filling DNA repair synthesis and ligation in TC-NER//Neutrophil degranulation//mRNA Splicing - Major Pathway	-0.343411	0.003052	0.50141	0.847347	0.999856	0.999486	1.90537	3.03229	0.860473	0.470907	0.949697	0.836813
AMD1	Metabolism of polyamines	-0.209428	0.188181	0.702238	0.451277	0.999856	0.999486	2.4529	2.30697	0.860434	0.874313	0.949697	0.972096
OPHN1	Rho GTPase cycle	-0.008231	-0.385511	0.957621	0.324865	0.999856	0.999486	1.90483	1.2486	0.860201	0.507275	0.949697	0.84379
SCAND1		0.610628	0.123683	0.16377	0.576904	0.999856	0.999486	2.45357	1.4726	0.860096	0.624652	0.949697	0.886097
PARP1	HDR through MMEJ (alt-NHEJ)//Dual Incision in GG-NER//SUMOylation of DNA damage response and repair proteins//Formation of Incision Complex in GG-NER//DNA Damage Recognition in GG-NER//Downregulation of SMAD2/3:SMAD4 transcriptional activity//POLB-Dependent Long Patch Base Excision Repair	-0.115668	0.06386	0.857639	0.706396	0.999856	0.999486	1.90368	1.39684	0.85962	0.583653	0.949697	0.8703
PFDN4	Prefoldin mediated transfer of substrate to CCT/TriC	-0.220618	-0.192692	0.684362	0.688838	0.999856	0.999486	2.45588	1.67126	0.858927	0.737536	0.949186	0.9279
PPP2R1A	AURKA Activation by TPX2//Resolution of Sister Chromatid Cohesion//AXIN missense mutants destabilize the destruction complex//Truncations of AMER1 destabilize the destruction complex//Degradation of beta-catenin by the destruction complex//PI5P, PP2A and IER3 Regulate PI3K/AKT Signaling//Nonsense Mediated Decay (NMD) enhanced by the Exon Junction Complex (EJC)//Loss of Nlp from mitotic centrosome…	0.138162	0.206703	0.711405	0.418289	0.999856	0.999486	2.45625	1.77501	0.858742	0.799025	0.949135	0.950519
HSPA4	Regulation of HSF1-mediated heat shock response	-0.189521	-0.037377	0.734446	0.944163	0.999856	0.999486	2.45626	3.87977	0.858739	0.168009	0.949135	0.817696
C6orf62		-0.170492	-0.036188	0.765678	0.941296	0.999856	0.999486	1.90182	0.976583	0.858682	0.382029	0.949135	0.819648
FAM200B		-0.260291	-0.340522	0.62245	0.396309	0.999856	0.999486	1.90172	2.03571	0.85863	0.958283	0.949135	0.990967
SRSF10	mRNA Splicing - Major Pathway	-0.006979	0.269251	0.955462	0.317863	0.999856	0.999486	2.45693	1.50182	0.858399	0.64079	0.949135	0.892395
ZNF596	Generic Transcription Pathway	0.622375	-0.087622	0.156212	0.934519	0.999856	0.999486	1.90121	0.994378	0.858375	0.389593	0.949135	0.820157
FUS	mRNA Splicing - Major Pathway	-0.327085	0.009336	0.524164	0.832466	0.999856	0.999486	1.90015	1.4372	0.85784	0.605341	0.949063	0.878995
TCP1	BBSome-mediated cargo-targeting to cilium//Gene and protein expression by JAK-STAT signaling after Interleukin-12 stimulation//Formation of tubulin folding intermediates by CCT/TriC//Cooperation of PDCL (PhLP1) and TRiC/CCT in G-protein beta folding//Prefoldin mediated transfer of substrate to CCT/TriC//Association of TriC/CCT with target proteins during biosynthesis//Folding of actin by CCT/TriC	-0.109813	0.211329	0.867599	0.410277	0.999856	0.999486	2.45807	2.0697	0.857826	0.979309	0.949063	0.99566
HNRNPU	Processing of Capped Intron-Containing Pre-mRNA//mRNA Splicing - Major Pathway	0.067189	-0.024017	0.828702	0.912006	0.999856	0.999486	1.90005	1.29164	0.85779	0.528897	0.949063	0.853915
UBE2D2	FCERI mediated NF-kB activation//Negative regulators of DDX58/IFIH1 signaling//Peroxisomal protein import//Synthesis of active ubiquitin: roles of E1 and E2 enzymes//E3 ubiquitin ligases ubiquitinate target proteins//Oxygen-dependent proline hydroxylation of Hypoxia-inducible Factor Alpha//IKK complex recruitment mediated by RIP1//Neddylation//CLEC7A (Dectin-1) signaling//TICAM1, RIP1-mediated IK…	0.111271	-0.127646	0.755214	0.838823	0.999856	0.999486	2.4582	1.7883	0.85776	0.807005	0.949063	0.953669
STK38L		-0.239688	0.542369	0.654304	0.067824	0.999856	0.967819	1.89951	1.31706	0.857517	0.541885	0.949063	0.857587
RP11-1023L17.1		-0.11712	-0.070558	0.855172	0.975691	0.999856	0.999486	2.46035	1.8815	0.856673	0.863457	0.948699	0.969009
CALM1		-0.327968	0.107637	0.52292	0.610537	0.999856	0.999486	2.46132	1.20065	0.856188	0.483743	0.948316	0.841953
MORF4L2	HATs acetylate histones	-0.583367	0.00639	0.233419	0.839435	0.999856	0.999486	2.46145	2.95569	0.85612	0.508246	0.948316	0.844526
ZNF529	Generic Transcription Pathway	-0.463284	-0.114307	0.351488	0.870524	0.999856	0.999486	1.89665	1.17996	0.856078	0.473777	0.948316	0.837327
KIF2A	Resolution of Sister Chromatid Cohesion//Mitotic Prometaphase//Separation of Sister Chromatids//COPI-dependent Golgi-to-ER retrograde traffic//RHO GTPases Activate Formins//MHC class II antigen presentation//Amplification of signal from unattached kinetochores via a MAD2 inhibitory signal//Kinesins	0.479125	0.012732	0.267906	0.824449	0.999856	0.999486	2.46215	1.87246	0.855767	0.857949	0.948312	0.968819
PA2G4	Neutrophil degranulation	-0.266782	0.224659	0.612556	0.387706	0.999856	0.999486	2.46218	1.9287	0.855755	0.892334	0.948312	0.976644
TMEM230		0.152527	-0.046987	0.688376	0.967353	0.999856	0.999486	2.46225	2.24421	0.855718	0.912824	0.948312	0.980173
RUVBL2	HATs acetylate histones//Telomere Extension By Telomerase	-0.074297	-0.058385	0.928411	0.994891	0.999856	0.999486	2.46284	2.67504	0.855419	0.657192	0.948312	0.897696
COPE	COPI-dependent Golgi-to-ER retrograde traffic//COPI-mediated anterograde transport	-0.181593	-0.13449	0.747408	0.822656	0.999856	0.999486	1.89142	1.45123	0.853443	0.612964	0.946642	0.883491
EMC4		-0.006691	-0.041778	0.954966	0.954778	0.999856	0.999486	1.89088	1.77742	0.853168	0.80047	0.946642	0.951438
TBC1D22A		-0.795067	0.148237	0.0989905	0.527197	0.999856	0.999486	2.46737	3.50935	0.853139	0.275187	0.946642	0.817696
IARS	SeMet incorporation into proteins//Cytosolic tRNA aminoacylation	-0.311742	-0.09121	0.546021	0.92588	0.999856	0.999486	2.46769	2.60043	0.852975	0.699574	0.946642	0.913875
ZFAND3		-0.42493	-0.52735	0.396048	0.157315	0.999856	0.999486	1.88866	0.903864	0.85205	0.352064	0.946043	0.819648
RAB3GAP1	RAB GEFs exchange GTP for GDP on RABs//COPI-independent Golgi-to-ER retrograde traffic	0.324156	-0.762317	0.439814	0.0335107	0.999856	0.766952	2.47049	2.97507	0.851568	0.498656	0.945662	0.842945
DNAJC19	Mitochondrial protein import	-0.082184	0.199198	0.914858	0.431481	0.999856	0.999486	1.8876	2.22934	0.851515	0.921977	0.945662	0.983381
HERC1	Antigen processing: Ubiquitination & Proteasome degradation	0.131274	0.035323	0.722543	0.771619	0.999856	0.999486	2.47113	1.91997	0.851243	0.886983	0.945609	0.975885
UBE3C	Antigen processing: Ubiquitination & Proteasome degradation	0.379829	0.909472	0.371859	0.00330142	0.999856	0.275112	2.4714	2.15636	0.851107	0.967046	0.945609	0.994361
NDUFV1	Complex I biogenesis//Respiratory electron transport	-0.002203	0.153263	0.94723	0.517298	0.999856	0.999486	1.88676	2.22338	0.851093	0.925651	0.945609	0.984081
TPP2	Antigen processing: Ubiquitination & Proteasome degradation	0.335648	-0.568722	0.425231	0.123686	0.999856	0.999486	2.47162	2.98036	0.851	0.496056	0.945609	0.842945
IP6K2	Interferon alpha/beta signaling//Synthesis of IPs in the nucleus	-0.259348	-0.173913	0.623894	0.731186	0.999856	0.999486	2.47197	2.42293	0.850824	0.80401	0.945609	0.952772
RPL32P3		-0.608515	0.25274	0.212756	0.342699	0.999856	0.999486	1.88529	1.35586	0.850354	0.562014	0.945549	0.863384
HMGB1P8		-0.073339	-0.069671	0.930059	0.977834	0.999856	0.999486	1.88508	1.16354	0.850249	0.465948	0.945549	0.835078
PSMC1P5		-0.135253	-0.053533	0.824495	0.983166	0.999856	0.999486	2.47337	1.82326	0.850117	0.82808	0.945549	0.962381
C5orf42		0.528468	-0.393324	0.224485	0.31337	0.999856	0.999486	2.4736	0.53221	0.850002	0.22285	0.945549	0.817696
ITGB1	Integrin cell surface interactions//ECM proteoglycans//Syndecan interactions//CHL1 interactions//Elastic fibre formation//MET activates PTK2 signaling//Interleukin-4 and Interleukin-13 signaling//Basigin interactions//Platelet Adhesion to exposed collagen//Other semaphorin interactions//Localization of the PINCH-ILK-PARVIN complex to focal adhesions//RHO GTPases Activate Formins//Cell surface int…	-0.612578	-0.233279	0.209545	0.600712	0.999856	0.999486	2.47376	4.07962	0.849922	0.125102	0.945549	0.817696
TSPYL1		0.516227	0.067125	0.234756	0.699059	0.999856	0.999486	1.88413	2.59676	0.849769	0.701682	0.945549	0.915394
RHOG	G alpha (12/13) signalling events//GPVI-mediated activation cascade//RHO GTPases activate KTN1//Neutrophil degranulation//Rho GTPase cycle	0.33609	0.286064	0.424676	0.293815	0.999856	0.999486	2.47424	2.45568	0.849681	0.784413	0.945549	0.944147
HDLBP	HDL clearance	0.293789	-0.094067	0.4797	0.919008	0.999856	0.999486	2.47506	2.73055	0.849265	0.626355	0.945419	0.886786
DCTN4	COPI-independent Golgi-to-ER retrograde traffic//MHC class II antigen presentation//HSP90 chaperone cycle for steroid hormone receptors (SHR)//COPI-mediated anterograde transport	-0.600242	-0.431643	0.219403	0.260907	0.999856	0.999486	1.88309	2.08785	0.849247	0.990547	0.945419	0.997776
COX16	TP53 Regulates Metabolic Genes//Respiratory electron transport	-0.344764	0.121827	0.499548	0.580749	0.999856	0.999486	1.88306	1.38733	0.849233	0.578597	0.945419	0.868151
ACTR6		-0.151047	0.119602	0.79799	0.585374	0.999856	0.999486	2.47578	1.97589	0.848904	0.921356	0.945419	0.983347
MRPL51	Mitochondrial translation elongation//Mitochondrial translation initiation//Mitochondrial translation termination	-0.018925	0.247272	0.976071	0.351191	0.999856	0.999486	2.47661	1.44774	0.848485	0.61106	0.945323	0.882126
PRDX2	Deregulated CDK5 triggers multiple neurodegenerative pathways in Alzheimer's disease models//Detoxification of Reactive Oxygen Species//TP53 Regulates Metabolic Genes	0.301441	0.325641	0.469467	0.242132	0.999856	0.999486	1.88136	2.86173	0.848376	0.556089	0.945323	0.862441
RSRC1		0.517857	0.417297	0.23337	0.147809	0.999856	0.999486	2.47798	1.80753	0.847797	0.818582	0.945176	0.958385
TRNAU1AP		-0.334065	-0.266051	0.514372	0.533516	0.999856	0.999486	1.88003	1.69862	0.847707	0.753611	0.945176	0.933766
TMUB2		-0.627934	0.144036	0.197728	0.535544	0.999856	0.999486	2.47891	2.95488	0.847329	0.508651	0.944964	0.844778
BTF3L4P2		-0.198648	-0.376952	0.719618	0.337769	0.999856	0.999486	2.48122	2.48017	0.846168	0.769845	0.943824	0.938201
PUS10		0.103048	0.276497	0.768777	0.307345	0.999856	0.999486	1.87636	1.22289	0.84586	0.494582	0.943761	0.842945
XPO5	MicroRNA (miRNA) biogenesis	-0.478231	0.220526	0.335018	0.394622	0.999856	0.999486	2.48184	3.13436	0.845859	0.423587	0.943761	0.825181
COMMD3-BMI1		-0.338348	-0.29729	0.50841	0.473204	0.999856	0.999486	2.48197	2.10111	0.84579	0.998755	0.943761	0.999928
COPS5	Formation of TC-NER Pre-Incision Complex//Neddylation//DNA Damage Recognition in GG-NER//Cargo recognition for clathrin-mediated endocytosis	-0.582901	-0.004958	0.233815	0.866394	0.999856	0.999486	2.48198	2.23257	0.845784	0.919992	0.943761	0.983137
AMMECR1L		0.09149	-0.199655	0.78796	0.673372	0.999856	0.999486	2.48266	2.06391	0.845443	0.975725	0.943761	0.995476
UQCC3		-0.236732	-0.087981	0.658928	0.933654	0.999856	0.999486	2.48282	1.87883	0.845363	0.861829	0.943761	0.968899
CBWD7		0.30256	-0.566047	0.467981	0.125676	0.999856	0.999486	1.87519	1.17502	0.845275	0.471412	0.943761	0.836859
MTDH		0.584823	0.071533	0.181335	0.689198	0.999856	0.999486	1.87495	2.08504	0.845155	0.988804	0.943761	0.997432
CS	Citric acid cycle (TCA cycle)//Mitochondrial protein import	-0.197775	0.009866	0.721031	0.831214	0.999856	0.999486	2.48334	1.85506	0.845103	0.847361	0.943761	0.965557
ZNF670-ZNF695		0.427412	-0.308108	0.319261	0.453228	0.999856	0.999486	1.87445	1.14838	0.844904	0.458782	0.943761	0.833587
VDAC3	Ub-specific processing proteases//Mitochondrial calcium ion transport	-0.346966	-0.075223	0.496526	0.964424	0.999856	0.999486	2.48387	2.89974	0.844838	0.536476	0.943761	0.855713
CUX1	Intra-Golgi traffic//Signaling by cytosolic FGFR1 fusion mutants//Signaling by FGFR1 in disease	-0.103387	-0.184777	0.878555	0.706577	0.999856	0.999486	2.48388	2.50602	0.844831	0.754559	0.943761	0.933863
PSMA3	Regulation of activated PAK-2p34 by proteasome mediated degradation//Ub-specific processing proteases//NIK-->noncanonical NF-kB signaling//Degradation of beta-catenin by the destruction complex//Cdc20:Phospho-APC/C mediated degradation of Cyclin A//Interleukin-1 signaling//RUNX1 regulates transcription of genes involved in differentiation of HSCs//Regulation of RAS by GAPs//FCERI mediated NF-kB a…	-0.339402	-0.230545	0.506949	0.606487	0.999856	0.999486	1.87412	1.98326	0.844737	0.925895	0.943761	0.984187
LINC00674		-0.177849	-0.225092	0.753555	0.618077	0.999856	0.999486	1.87406	1.81511	0.844705	0.823156	0.943761	0.96041
CH17-5A7.1		-0.100942	-0.31452	0.882729	0.441616	0.999856	0.999486	2.48434	2.79764	0.844598	0.589939	0.943761	0.873258
TMEM184C		-0.271837	-0.146867	0.604899	0.793613	0.999856	0.999486	1.87343	3.40146	0.844387	0.313707	0.943761	0.817696
CSTB	Neutrophil degranulation	0.129591	-0.083328	0.725273	0.944868	0.999856	0.999486	1.87229	1.80709	0.843817	0.818314	0.943761	0.958235
RBM8A	Nonsense Mediated Decay (NMD) enhanced by the Exon Junction Complex (EJC)//mRNA 3'-end processing//Regulation of expression of SLITs and ROBOs//Transport of Mature mRNA derived from an Intron-Containing Transcript//Cleavage of Growing Transcript in the Termination Region //mRNA Splicing - Major Pathway	0.091035	0.1654	0.788718	0.493798	0.999856	0.999486	1.87143	1.35068	0.843385	0.559302	0.943761	0.862994
ATP6V0B	Transferrin endocytosis and recycling//Insulin receptor recycling//Ion channel transport//ROS, RNS production in phagocytes	0.234673	0.110438	0.562695	0.604603	0.999856	0.999486	2.48721	1.64829	0.843157	0.724135	0.943761	0.923976
BTN3A1	Butyrophilin (BTN) family interactions	-0.23234	-0.613779	0.665823	0.0937447	0.999856	0.999486	1.8705	3.22607	0.842917	0.383551	0.943757	0.819648
DCAF6	Neddylation	-0.346449	0.244355	0.497234	0.355775	0.999856	0.999486	1.86997	2.42566	0.84265	0.802373	0.943612	0.951824
LRRC37A3		0.534186	-0.223515	0.219799	0.621447	0.999856	0.999486	2.48886	1.86473	0.842331	0.853241	0.943411	0.966571
DHX30		0.300039	0.754915	0.471333	0.013511	0.999856	0.505114	2.48922	1.84404	0.84215	0.840665	0.943363	0.965081
PRKD3	Sphingolipid de novo biosynthesis	0.693708	0.055353	0.115879	0.72564	0.999856	0.999486	2.48996	2.43548	0.841774	0.796482	0.943097	0.949608
BZW1		-0.045485	0.05643	0.978071	0.723193	0.999856	0.999486	2.4906	1.65901	0.841457	0.73038	0.942897	0.926779
MPV17	Peroxisomal protein import	0.362772	-0.188512	0.391953	0.698185	0.999856	0.999486	2.49077	2.8893	0.841371	0.54183	0.942897	0.857587
GTF3A	RNA Polymerase III Transcription Initiation From Type 1 Promoter//RNA Polymerase III Abortive And Retractive Initiation	-0.209594	-0.020148	0.701972	0.902718	0.999856	0.999486	1.86685	1.83923	0.841081	0.837746	0.942897	0.964945
BRIX1		-0.766875	0.165463	0.112116	0.493678	0.999856	0.999486	2.49209	3.44243	0.840706	0.298683	0.942677	0.817696
IFI16	STING mediated induction of host immune responses//IRF3-mediated induction of type I IFN	0.191197	-0.079326	0.627853	0.954521	0.999856	0.999486	2.49232	0.958785	0.840593	0.374554	0.942677	0.819648
EIF1AXP1		-0.127756	0.115287	0.837149	0.594393	0.999856	0.999486	2.49343	2.53019	0.840035	0.740348	0.94239	0.929449
UMPS	Pyrimidine biosynthesis	-0.222652	-0.524068	0.681131	0.160254	0.999856	0.999486	1.86456	3.78637	0.839931	0.191502	0.94239	0.817696
SYPL1		-0.062474	-0.459737	0.948767	0.226528	0.999856	0.999486	2.49412	2.28055	0.839687	0.890492	0.94239	0.975969
LZTFL1	BBSome-mediated cargo-targeting to cilium	0.188343	0.012212	0.632242	0.825675	0.999856	0.999486	1.86343	2.96509	0.839367	0.503584	0.942263	0.843138
CCNC	Constitutive Signaling by NOTCH1 PEST Domain Mutants//Transcriptional regulation of white adipocyte differentiation//Constitutive Signaling by NOTCH1 HD+PEST Domain Mutants//SMAD2/SMAD3:SMAD4 heterotrimer regulates transcription//NOTCH1 Intracellular Domain Regulates Transcription//PPARA activates gene expression//Generic Transcription Pathway	-0.730062	0.257381	0.131278	0.335596	0.999856	0.999486	2.49481	1.80972	0.83934	0.819901	0.942263	0.959108
TRA2B	mRNA Splicing - Major Pathway	-0.129721	0.176025	0.833828	0.473704	0.999856	0.999486	2.49519	2.02462	0.83915	0.951423	0.942263	0.990183
ZNF468	Generic Transcription Pathway	0.369002	-0.123408	0.384538	0.848869	0.999856	0.999486	2.49574	1.72974	0.838875	0.772017	0.942177	0.939083
LGALS4		0.330414	0.186759	0.431838	0.453869	0.999856	0.999486	1.86203	0.964335	0.838664	0.376875	0.942095	0.819648
TMEM216	Anchoring of the basal body to the plasma membrane	0.171707	-0.326009	0.658077	0.421241	0.999856	0.999486	1.86077	4.71817	0.838034	0.0424376	0.941698	0.817696
PHF20	HATs acetylate histones//Stabilization of p53//Regulation of TP53 Activity through Association with Co-factors//Regulation of TP53 Degradation	0.216178	-0.315276	0.590014	0.440258	0.999856	0.999486	1.85949	3.28976	0.83739	0.357158	0.941285	0.819648
SRSF8		-0.291166	-0.467744	0.576024	0.21735	0.999856	0.999486	1.85944	3.58892	0.837362	0.248936	0.941285	0.817696
LINC00854		0.140833	-0.324565	0.707102	0.423771	0.999856	0.999486	1.85943	0.700542	0.837361	0.276434	0.941285	0.817696
CD3EAP	RNA Polymerase I Transcription Initiation//NoRC negatively regulates rRNA expression//RNA Polymerase I Transcription Termination//B-WICH complex positively regulates rRNA expression//RNA Polymerase I Promoter Escape//RNA Polymerase I Chain Elongation	0.7173	-0.201459	0.104511	0.669387	0.999856	0.999486	1.85913	2.42201	0.837211	0.804562	0.941285	0.952929
ERV3-1		0.39093	0.246908	0.359131	0.351761	0.999856	0.999486	2.49934	1.22868	0.83707	0.497428	0.941285	0.842945
CAMLG		-0.025423	-0.356055	0.987289	0.370636	0.999856	0.999486	2.49966	3.50742	0.836908	0.275848	0.941285	0.817696
CDK5RAP3		-0.703323	-0.402734	0.146721	0.299885	0.999856	0.999486	1.8579	1.46696	0.836594	0.621556	0.941285	0.884548
RAN	Regulation of cholesterol biosynthesis by SREBP (SREBF)//NEP/NS2 Interacts with the Cellular Export Machinery//Transcriptional regulation by small RNAs//tRNA processing in the nucleus//MicroRNA (miRNA) biogenesis//Nuclear import of Rev protein//Rev-mediated nuclear export of HIV RNA	-0.317025	0.206292	0.538444	0.419005	0.999856	0.999486	1.85766	1.48489	0.836472	0.631417	0.941285	0.888753
OCIAD1		0.070332	-0.20683	0.823404	0.657578	0.999856	0.999486	1.85745	2.34607	0.836366	0.850471	0.941285	0.965955
SUMO1P3		0.005071	0.019239	0.934704	0.809139	0.999856	0.999486	1.85739	1.23428	0.836337	0.500183	0.941285	0.842945
PTBP2		0.593862	-0.034597	0.17503	0.937462	0.999856	0.999486	1.85674	1.51066	0.836011	0.645706	0.941285	0.894468
RAB37	RAB geranylgeranylation//Neutrophil degranulation	0.348724	-0.075179	0.408987	0.964531	0.999856	0.999486	2.50231	3.93991	0.835578	0.154071	0.940959	0.817696
ERVW-1		0.434004	-0.659548	0.312378	0.0695842	0.999856	0.96864	1.85539	1.88612	0.835331	0.866275	0.940837	0.969154
CD99	Cell surface interactions at the vascular wall//Immunoregulatory interactions between a Lymphoid and a non-Lymphoid cell	-0.178981	0.149929	0.751695	0.523854	0.999856	0.999486	1.85532	0.000261632	0.835299	0.102729	0.940837	0.817696
ZNF260		0.310759	0.201579	0.457172	0.42727	0.999856	0.999486	2.50289	1.86146	0.835287	0.851248	0.940837	0.965955
SGO2	Resolution of Sister Chromatid Cohesion//Mitotic Prometaphase//Separation of Sister Chromatids//RHO GTPases Activate Formins//Amplification of signal from unattached kinetochores via a MAD2 inhibitory signal	-0.491365	0.575562	0.320963	0.0540144	0.999856	0.907203	2.50363	1.63255	0.834916	0.714999	0.940836	0.919496
TMEM161B		-0.178761	-0.004972	0.752056	0.866427	0.999856	0.999486	2.5037	2.25726	0.834882	0.904795	0.940836	0.979101
ENY2	HATs acetylate histones	0.064282	0.012941	0.833609	0.823956	0.999856	0.999486	1.85426	1.50571	0.834767	0.642951	0.940836	0.892903
UBXN4		-0.212243	-0.16421	0.697725	0.753402	0.999856	0.999486	2.50444	1.95061	0.834512	0.905795	0.940836	0.979392
MRPS36	Mitochondrial translation elongation//Mitochondrial translation initiation//Mitochondrial translation termination	0.459606	0.141698	0.28658	0.540218	0.999856	0.999486	2.50459	2.31397	0.834436	0.87004	0.940836	0.970331
STOML2	Processing of SMDT1	0.025342	0.075197	0.899891	0.681042	0.999856	0.999486	2.50509	2.79256	0.834183	0.592663	0.940789	0.874633
DENR		-0.188467	-0.170427	0.736165	0.739143	0.999856	0.999486	2.5051	1.67381	0.834178	0.739031	0.940789	0.928861
HSPB11	Intraflagellar transport	0.093341	0.180734	0.784879	0.464945	0.999856	0.999486	1.85232	1.65127	0.833796	0.725871	0.940664	0.924415
CRYGS		0.280467	0.256721	0.497801	0.3366	0.999856	0.999486	2.50628	2.25102	0.83359	0.908633	0.940588	0.979392
ANAPC11	Cdc20:Phospho-APC/C mediated degradation of Cyclin A//Autodegradation of Cdh1 by Cdh1:APC/C//APC-Cdc20 mediated degradation of Nek2A//CDK-mediated phosphorylation and removal of Cdc6//Separation of Sister Chromatids//APC/C:Cdc20 mediated degradation of Cyclin B//Regulation of APC/C activators between G1/S and early anaphase//APC/C:Cdc20 mediated degradation of mitotic proteins//Conversion from AP…	0.376246	-0.0066	0.376026	0.870308	0.999856	0.999486	1.85178	1.71267	0.833525	0.761904	0.940588	0.937063
FXR2		-0.000573	-0.545506	0.944422	0.14179	0.999856	0.999486	1.85162	1.78971	0.833444	0.807848	0.940588	0.953714
CCT7	Formation of tubulin folding intermediates by CCT/TriC//Cooperation of PDCL (PhLP1) and TRiC/CCT in G-protein beta folding//Prefoldin mediated transfer of substrate to CCT/TriC//Association of TriC/CCT with target proteins during biosynthesis//Folding of actin by CCT/TriC	-0.084589	0.297084	0.91073	0.278733	0.999856	0.999486	2.50659	1.7594	0.833431	0.789682	0.940588	0.947147
NEMF		-0.310455	-0.264659	0.547875	0.536291	0.999856	0.999486	1.85108	2.18774	0.833174	0.947648	0.940588	0.990165
GINM1		-0.615958	-0.093382	0.206901	0.920655	0.999856	0.999486	1.85034	3.307	0.832803	0.350214	0.94048	0.819648
ARL6IP5	Glutamate Neurotransmitter Release Cycle	-0.065033	-0.403209	0.944358	0.299214	0.999856	0.999486	2.50806	1.72128	0.832696	0.767002	0.94048	0.937932
C19orf53		0.112182	0.043919	0.753716	0.751778	0.999856	0.999486	1.84907	1.82857	0.832165	0.831291	0.940228	0.962779
CNOT2	Deadenylation of mRNA//TP53 regulates transcription of additional cell cycle genes whose exact role in the p53 pathway remain uncertain	0.12496	-0.079026	0.732804	0.955245	0.999856	0.999486	1.84824	1.37332	0.831747	0.571186	0.940068	0.866204
MAN2B1	Neutrophil degranulation//Lysosomal oligosaccharide catabolism	0.107718	0.135328	0.761066	0.553056	0.999856	0.999486	2.51077	2.1879	0.83134	0.947551	0.93992	0.990165
ETFA	Respiratory electron transport	-0.358494	0.263191	0.480862	0.326838	0.999856	0.999486	2.51208	2.76668	0.830681	0.606623	0.939487	0.879596
MZT2B	Recruitment of NuMA to mitotic centrosomes//Recruitment of mitotic centrosome proteins and complexes	0.482895	0.29142	0.264398	0.286418	0.999856	0.999486	2.51311	1.71817	0.830169	0.765158	0.939064	0.937311
CD74	MHC class II antigen presentation//Cell surface interactions at the vascular wall	0.243027	-0.124568	0.550558	0.846117	0.999856	0.999486	1.84505	-0.919633	0.83015	0.0189977	0.939064	0.817696
MRPL20	Mitochondrial translation elongation//Mitochondrial translation initiation//Mitochondrial translation termination	-0.06774	0.128404	0.939695	0.567177	0.999856	0.999486	1.84449	1.66595	0.82987	0.734434	0.939039	0.927528
TJAP1		-0.548846	-0.029376	0.264044	0.924891	0.999856	0.999486	1.84385	1.70708	0.829551	0.758601	0.938833	0.9357
TPGS2	Carboxyterminal post-translational modifications of tubulin	-0.299606	0.325732	0.563623	0.242021	0.999856	0.999486	2.51447	2.69018	0.829484	0.648724	0.938833	0.896387
FRMD4A		-0.045924	-0.093462	0.977313	0.920463	0.999856	0.999486	1.84283	0.531322	0.829041	0.222588	0.938568	0.817696
AK3	Factors involved in megakaryocyte development and platelet production	-0.765891	0.161327	0.112598	0.50162	0.999856	0.999486	2.51552	2.48399	0.828961	0.767577	0.938568	0.937932
ARHGAP11B	Rho GTPase cycle	0.328001	-0.10488	0.434903	0.893057	0.999856	0.999486	1.84197	1.77479	0.828609	0.798897	0.938391	0.950519
KIAA0101		-0.616765	0.522713	0.206274	0.0772896	0.999856	0.990143	2.51865	1.73319	0.827395	0.774069	0.937342	0.940158
WHSC1		-0.355049	0.242006	0.485515	0.359493	0.999856	0.999486	2.51911	2.31402	0.827165	0.870009	0.937342	0.970331
HAVCR2	Interleukin-2 family signaling	0.483268	-0.117248	0.264052	0.863515	0.999856	0.999486	1.83907	0.483739	0.827159	0.208899	0.937342	0.817696
TUBA1A	AURKA Activation by TPX2//Resolution of Sister Chromatid Cohesion//Recycling pathway of L1//Loss of Nlp from mitotic centrosomes//Recruitment of NuMA to mitotic centrosomes//Mitotic Prometaphase//Microtubule-dependent trafficking of connexons from Golgi to the plasma membrane//Gap junction assembly//Regulation of PLK1 Activity at G2/M Transition//Cilium Assembly//Hedgehog 'off' state//Intraflagel…	0.30624	-0.431214	0.463112	0.261458	0.999856	0.999486	2.51971	2.35741	0.826862	0.843576	0.937342	0.965081
C1orf43		0.093642	-0.135634	0.784378	0.81996	0.999856	0.999486	2.52021	2.2643	0.826612	0.90047	0.937222	0.978739
METTL14	Processing of Capped Intron-Containing Pre-mRNA	0.147545	0.199344	0.696332	0.431222	0.999856	0.999486	1.83745	3.49324	0.826347	0.280725	0.937077	0.817696
SUMO1	SUMOylation of DNA methylation proteins//G2/M DNA damage checkpoint//SUMOylation of transcription factors//Negative regulation of activity of TFAP2 (AP-2) family transcription factors//SUMOylation of transcription cofactors//SUMOylation of intracellular receptors//SUMOylation of RNA binding proteins//SUMOylation of chromatin organization proteins//SUMO is transferred from E1 to E2 (UBE2I, UBC9)//…	-0.315706	-0.180582	0.540331	0.716045	0.999856	0.999486	2.52086	1.84877	0.82629	0.843538	0.937077	0.965081
MED28	Transcriptional regulation of white adipocyte differentiation//PPARA activates gene expression	-0.336662	0.159456	0.510753	0.505235	0.999856	0.999486	1.83662	1.76315	0.825936	0.791928	0.936923	0.947606
UCP2	The fatty acid cycling model//The proton buffering model	-0.475074	-0.171527	0.338454	0.736629	0.999856	0.999486	1.83622	1.56296	0.825733	0.675105	0.93685	0.903275
IK		-0.192927	-0.278024	0.728901	0.50995	0.999856	0.999486	2.52201	2.37602	0.825712	0.832293	0.93685	0.963114
ZC3H6		0.536729	-0.495956	0.217737	0.187148	0.999856	0.999486	1.83582	0.218114	0.825533	0.143545	0.93685	0.817696
SRSF6	mRNA 3'-end processing//Transport of Mature mRNA derived from an Intron-Containing Transcript//Cleavage of Growing Transcript in the Termination Region //mRNA Splicing - Minor Pathway//mRNA Splicing - Major Pathway	-0.130944	0.013402	0.831762	0.822869	0.999856	0.999486	1.83575	1.30984	0.8255	0.53818	0.93685	0.856693
PADI4	Chromatin modifying enzymes	-0.280612	-0.670323	0.59171	0.0647114	0.999856	0.9653	1.8356	1.1529	0.825423	0.460912	0.93685	0.833587
BLOC1S1	Golgi Associated Vesicle Biogenesis//Lysosome Vesicle Biogenesis	0.219419	0.166344	0.585183	0.491995	0.999856	0.999486	2.52309	1.41961	0.825171	0.595842	0.93685	0.875987
EXOC4	Insulin processing//VxPx cargo-targeting to cilium//Translocation of SLC2A4 (GLUT4) to the plasma membrane	0.121561	0.411601	0.738348	0.1527	0.999856	0.999486	1.83487	2.90916	0.82506	0.531666	0.93685	0.855033
P4HB	Chylomicron assembly//Post-translational protein phosphorylation//Regulation of Insulin-like Growth Factor (IGF) transport and uptake by Insulin-like Growth Factor Binding Proteins (IGFBPs)//Detoxification of Reactive Oxygen Species//Collagen biosynthesis and modifying enzymes//VLDL assembly//Interleukin-12 signaling//Hedgehog ligand biogenesis//Interleukin-23 signaling	-0.083063	0.183476	0.913349	0.459886	0.999856	0.999486	1.83475	1.659	0.824999	0.730373	0.93685	0.926779
SRRM1	mRNA 3'-end processing//Transport of Mature mRNA derived from an Intron-Containing Transcript//Cleavage of Growing Transcript in the Termination Region //mRNA Splicing - Major Pathway	-0.194444	-0.341169	0.726435	0.395219	0.999856	0.999486	1.83395	1.35774	0.824596	0.562995	0.93681	0.863384
C11orf58		-0.040348	0.262044	0.986939	0.328555	0.999856	0.999486	1.83319	0.966654	0.82422	0.377847	0.936539	0.819648
CDK6	Cyclin D associated events in G1//Oncogene Induced Senescence//Oxidative Stress Induced Senescence//Senescence-Associated Secretory Phenotype (SASP)//Regulation of RUNX1 Expression and Activity	0.318109	0.130735	0.447602	0.562404	0.999856	0.999486	1.8328	1.95772	0.824024	0.910167	0.936472	0.979392
SEC22A	COPII-mediated vesicle transport	0.30975	0.522832	0.458494	0.0772292	0.999856	0.990143	2.52547	2.13673	0.823984	0.979195	0.936472	0.99566
HP1BP3		-0.381576	-0.006382	0.450326	0.869788	0.999856	0.999486	1.83272	1.62555	0.823983	0.710945	0.936472	0.917397
TIMM23B		-0.543592	0.33759	0.268937	0.227868	0.999856	0.999486	1.83224	1.94037	0.823744	0.899502	0.936472	0.978099
CLCC1		-0.193248	0.54199	0.728379	0.0679971	0.999856	0.967819	1.83066	1.50335	0.822954	0.641638	0.935881	0.892639
SLX1A	Fanconi Anemia Pathway//Resolution of D-loop Structures through Holliday Junction Intermediates	-0.216177	-0.101938	0.691436	0.900107	0.999856	0.999486	1.83053	3.35197	0.822888	0.332508	0.935881	0.817723
SF3B5	mRNA Splicing - Minor Pathway//mRNA Splicing - Major Pathway	0.101036	0.117425	0.772107	0.589917	0.999856	0.999486	1.82993	1.59413	0.822587	0.692871	0.935777	0.91026
UBA1	Synthesis of active ubiquitin: roles of E1 and E2 enzymes//Antigen processing: Ubiquitination & Proteasome degradation	-0.059702	0.238753	0.953544	0.364683	0.999856	0.999486	1.82982	1.62513	0.822534	0.710703	0.935777	0.917397
ANKRD44		0.006854	-0.453458	0.931636	0.233916	0.999856	0.999486	1.82943	0.780471	0.822338	0.30473	0.935777	0.817696
TROVE2		0.170653	-0.395301	0.659728	0.310504	0.999856	0.999486	2.52963	2.34956	0.821905	0.848348	0.935498	0.965557
CHCHD1	Mitochondrial translation elongation//Mitochondrial translation initiation//Mitochondrial translation termination	-0.024352	0.24551	0.98544	0.353955	0.999856	0.999486	2.53086	2.0432	0.821292	0.962915	0.935243	0.993396
FLNA	Platelet degranulation //GP1b-IX-V activation signalling//Cell-extracellular matrix interactions//RHO GTPases activate PAKs	0.379938	0.274707	0.371733	0.309921	0.999856	0.999486	2.53103	3.04368	0.821203	0.465485	0.935243	0.835078
TSC1	Macroautophagy//TBC/RABGAPs//Energy dependent regulation of mTOR by LKB1-AMPK//TP53 Regulates Metabolic Genes//Inhibition of TSC complex formation by PKB	-0.354158	0.145386	0.486722	0.532854	0.999856	0.999486	2.5314	2.88446	0.82102	0.544316	0.935243	0.858052
PTPA		-0.347839	-0.194052	0.49533	0.685806	0.999856	0.999486	1.82635	3.24425	0.820802	0.375896	0.935153	0.819648
SLC35F6		0.572931	0.08863	0.189886	0.651462	0.999856	0.999486	1.82588	0.942975	0.820564	0.367991	0.935039	0.819648
NDUFS2	Complex I biogenesis//Respiratory electron transport	-0.374259	-0.01007	0.459885	0.878591	0.999856	0.999486	2.53252	2.97412	0.820462	0.499124	0.935039	0.842945
AK2	Interconversion of nucleotide di- and triphosphates	-0.233979	-0.097805	0.663247	0.910026	0.999856	0.999486	2.53267	2.51014	0.820385	0.752128	0.935039	0.933596
USP4	TNFR1-induced proapoptotic signaling//Ub-specific processing proteases//TNFR1-induced NFkappaB signaling pathway//Regulation of TNFR1 signaling	-0.071858	0.45963	0.932607	0.115131	0.999856	0.999486	2.53372	2.12583	0.81986	0.98594	0.934863	0.996311
ZDHHC2	Surfactant metabolism	0.354301	-0.808059	0.402172	0.0235453	0.999856	0.652854	1.82387	2.96567	0.819563	0.503296	0.934681	0.843047
UNC45A		0.117164	0.106117	0.745541	0.613767	0.999856	0.999486	1.82352	2.92061	0.819388	0.525856	0.934638	0.853402
CCZ1	RAB GEFs exchange GTP for GDP on RABs	0.612633	0.046548	0.162461	0.745741	0.999856	0.999486	1.82318	2.03763	0.819219	0.959469	0.934602	0.991193
GPATCH2		0.051061	-0.171885	0.856005	0.735811	0.999856	0.999486	2.53515	3.10097	0.819149	0.438753	0.934602	0.826508
MICU1	Mitochondrial calcium ion transport//Processing of SMDT1	-0.647125	-0.344808	0.183655	0.38912	0.999856	0.999486	1.82286	2.48875	0.819059	0.764763	0.934602	0.937311
FRA10AC1		-0.152111	-0.032937	0.796212	0.933463	0.999856	0.999486	1.82263	2.33272	0.818944	0.858594	0.934602	0.968819
HADHB	Beta oxidation of palmitoyl-CoA to myristoyl-CoA//Beta oxidation of hexanoyl-CoA to butanoyl-CoA//Beta oxidation of octanoyl-CoA to hexanoyl-CoA//mitochondrial fatty acid beta-oxidation of unsaturated fatty acids//Beta oxidation of myristoyl-CoA to lauroyl-CoA//Acyl chain remodeling of CL//Beta oxidation of decanoyl-CoA to octanoyl-CoA-CoA//Beta oxidation of lauroyl-CoA to decanoyl-CoA-CoA	-0.479893	-0.275727	0.333217	0.514428	0.999856	0.999486	2.53726	2.64862	0.818094	0.672084	0.934415	0.902173
GPSM3	G alpha (i) signalling events	0.177765	-0.377621	0.64862	0.336748	0.999856	0.999486	2.5379	1.07264	0.817776	0.423925	0.934366	0.825181
NEK1		-0.040541	0.238661	0.986606	0.364831	0.999856	0.999486	2.53882	2.37371	0.817316	0.83369	0.933997	0.963114
RALBP1	Rho GTPase cycle	0.71411	-0.117828	0.105994	0.862134	0.999856	0.999486	1.81891	3.48443	0.817088	0.283785	0.933893	0.817696
CERKL		0.072653	-0.073004	0.819497	0.969783	0.999856	0.999486	1.81882	1.54654	0.817043	0.665821	0.933893	0.900568
KPNB1	Activation of DNA fragmentation factor//Regulation of cholesterol biosynthesis by SREBP (SREBF)//NS1 Mediated Effects on Host Pathways//Transport of Ribonucleoproteins into the Host Nucleus//Neutrophil degranulation//ISG15 antiviral mechanism//Nuclear import of Rev protein	0.559244	0.24235	0.20009	0.358947	0.999856	0.999486	1.81875	2.64276	0.817009	0.675402	0.933893	0.903494
SEC63	XBP1(S) activates chaperone genes	-0.337547	-0.159385	0.509522	0.764527	0.999856	0.999486	2.53947	2.17951	0.816993	0.952737	0.933893	0.9904
DCTN5	COPI-independent Golgi-to-ER retrograde traffic//MHC class II antigen presentation//HSP90 chaperone cycle for steroid hormone receptors (SHR)//COPI-mediated anterograde transport	-0.701094	0.260509	0.148069	0.330862	0.999856	0.999486	1.81787	1.93495	0.816568	0.896171	0.933893	0.977009
NCOA4		-0.046633	-0.061509	0.976089	0.997558	0.999856	0.999486	2.54199	2.05777	0.815738	0.971925	0.933291	0.994925
TMEM191C		0.431338	-0.051185	0.31515	0.977493	0.999856	0.999486	1.81601	1.12192	0.815639	0.446424	0.933291	0.827836
ESPL1	Separation of Sister Chromatids	0.300558	1.09767	0.470642	0.000451039	0.999856	0.0854594	1.81547	1.42057	0.815371	0.596361	0.933185	0.875987
RP11-1012A1.4		0.206228	-0.19193	0.60496	0.690538	0.999856	0.999486	2.5431	2.19274	0.815181	0.944558	0.933125	0.989074
MRPS16	Mitochondrial translation elongation//Mitochondrial translation initiation//Mitochondrial translation termination	-0.556285	0.226363	0.257221	0.384877	0.999856	0.999486	2.54369	2.46211	0.81489	0.780579	0.932948	0.94318
ZNF326		0.264044	0.451011	0.520607	0.121277	0.999856	0.999486	1.81428	2.08416	0.814777	0.98826	0.932948	0.997336
GHITM		-0.252802	-0.143804	0.633951	0.800775	0.999856	0.999486	2.54402	2.35159	0.814724	0.847114	0.932948	0.965557
C2orf68		-0.133215	-0.210042	0.82793	0.650557	0.999856	0.999486	2.54484	1.59736	0.814314	0.694717	0.93276	0.911633
PMS2P7		0.201692	-0.129284	0.611829	0.834947	0.999856	0.999486	2.54588	2.1847	0.813795	0.949529	0.932323	0.990165
KIF18B	COPI-dependent Golgi-to-ER retrograde traffic//Kinesins	0.243204	-0.073977	0.550303	0.967433	0.999856	0.999486	1.81206	0.943103	0.813674	0.368044	0.932323	0.819648
RAB3GAP2	RAB GEFs exchange GTP for GDP on RABs//COPI-independent Golgi-to-ER retrograde traffic	0.322401	-0.252085	0.442066	0.561683	0.999856	0.999486	1.81202	3.02799	0.813652	0.472962	0.932323	0.836859
MYO9B	Regulation of actin dynamics for phagocytic cup formation//SLIT2:ROBO1 increases RHOA activity//Rho GTPase cycle	-0.011206	-0.174464	0.962752	0.729931	0.999856	0.999486	2.54621	4.16408	0.813634	0.109766	0.932323	0.817696
HSPD1	Mitochondrial protein import//TFAP2A acts as a transcriptional repressor during retinoic acid induced cell differentiation	-0.409989	0.253642	0.414292	0.341311	0.999856	0.999486	1.81181	2.1386	0.813547	0.978039	0.932323	0.995476
GTF3C3	RNA Polymerase III Transcription Initiation From Type 2 Promoter//RNA Polymerase III Transcription Initiation From Type 1 Promoter//RNA Polymerase III Abortive And Retractive Initiation	0.452529	-0.115981	0.293563	0.866533	0.999856	0.999486	2.54647	2.65782	0.813503	0.666884	0.932323	0.901113
B3GALNT2	O-linked glycosylation	0.422724	0.15009	0.324215	0.523536	0.999856	0.999486	1.81139	1.32024	0.81334	0.543521	0.932323	0.858052
HLA-DRB3	MHC class II antigen presentation//Downstream TCR signaling//Phosphorylation of CD3 and TCR zeta chains//Generation of second messenger molecules//Translocation of ZAP-70 to Immunological synapse//PD-1 signaling//Interferon gamma signaling	-0.220017	0.204513	0.685317	0.422114	0.999856	0.999486	1.81135	0.392204	0.81332	0.184301	0.932323	0.817696
KHSRP	ATF4 activates genes//KSRP (KHSRP) binds and destabilizes mRNA	0.184997	-0.038196	0.637403	0.946137	0.999856	0.999486	1.81103	1.98846	0.813157	0.929102	0.932323	0.986213
PSMD8	Regulation of activated PAK-2p34 by proteasome mediated degradation//Ub-specific processing proteases//NIK-->noncanonical NF-kB signaling//Degradation of beta-catenin by the destruction complex//Cdc20:Phospho-APC/C mediated degradation of Cyclin A//Interleukin-1 signaling//RUNX1 regulates transcription of genes involved in differentiation of HSCs//Regulation of RAS by GAPs//FCERI mediated NF-kB a…	0.016025	0.267691	0.915872	0.320157	0.999856	0.999486	2.54732	1.88233	0.81308	0.863963	0.932323	0.969099
CDC40	mRNA 3'-end processing//Transport of Mature mRNA derived from an Intron-Containing Transcript//Cleavage of Growing Transcript in the Termination Region //mRNA Splicing - Major Pathway	-0.32281	0.152776	0.530209	0.518253	0.999856	0.999486	1.8108	1.43739	0.813046	0.60544	0.932323	0.878995
ATF4	ATF4 activates genes//PERK regulates gene expression//ATF6 (ATF6-alpha) activates chaperone genes	-0.368703	-0.313283	0.467219	0.443843	0.999856	0.999486	1.81027	1.29923	0.812781	0.532757	0.932323	0.855713
LAIR1	Neutrophil degranulation//Immunoregulatory interactions between a Lymphoid and a non-Lymphoid cell	0.541718	-1.40145	0.213734	4.86703e-05	0.999856	0.0195282	2.54905	0.653776	0.812219	0.260736	0.932323	0.817696
BMS1P1		-0.222152	-0.296725	0.681924	0.474261	0.999856	0.999486	1.80894	2.03138	0.812118	0.955603	0.932323	0.990967
TP53	Ub-specific processing proteases//PI5P Regulates TP53 Acetylation//G2/M DNA damage checkpoint//Regulation of TP53 Activity through Methylation//Ovarian tumor domain proteases//SUMOylation of transcription factors//RUNX3 regulates CDKN1A transcription//G2/M Checkpoints//TP53 Regulates Transcription of Genes Involved in G1 Cell Cycle Arrest//Factors involved in megakaryocyte development and platele…	-0.523869	-0.296579	0.28786	0.474534	0.999856	0.999486	2.55024	2.09982	0.811624	0.997957	0.932323	0.999431
EIF3G	Ribosomal scanning and start codon recognition//GTP hydrolysis and joining of the 60S ribosomal subunit//L13a-mediated translational silencing of Ceruloplasmin expression//Translation initiation complex formation//Formation of the ternary complex, and subsequently, the 43S complex//Formation of a pool of free 40S subunits	0.127223	0.222631	0.729121	0.391091	0.999856	0.999486	1.80581	1.51333	0.81056	0.647191	0.931447	0.895587
LCP1	Gene and protein expression by JAK-STAT signaling after Interleukin-12 stimulation	0.285963	0.154434	0.49029	0.515006	0.999856	0.999486	1.8058	0.805472	0.810556	0.313963	0.931447	0.817696
ATF6B		-0.037656	0.064882	0.991588	0.704097	0.999856	0.999486	1.80511	2.16918	0.81021	0.959117	0.931447	0.991083
DENND6A	RAB GEFs exchange GTP for GDP on RABs	-0.416694	0.000992	0.406044	0.852238	0.999856	0.999486	2.55342	0.846589	0.810042	0.329542	0.931447	0.817696
PNRC2	Nonsense Mediated Decay (NMD) enhanced by the Exon Junction Complex (EJC)	-0.2393	-0.016402	0.654911	0.893738	0.999856	0.999486	2.55345	1.8711	0.810027	0.85712	0.931447	0.968591
COQ10B	Respiratory electron transport	-0.13462	0.568674	0.825562	0.0566689	0.999856	0.920169	1.80472	3.13736	0.810017	0.422241	0.931447	0.825181
ECH1	Peroxisomal protein import	-0.063363	0.172863	0.947235	0.479637	0.999856	0.999486	1.80454	2.23814	0.809927	0.916556	0.931447	0.98191
TMEM173	STAT6-mediated induction of chemokines//Regulation of innate immune responses to cytosolic DNA//Neutrophil degranulation//STING mediated induction of host immune responses//IRF3-mediated induction of type I IFN	0.313426	-0.315119	0.453686	0.44054	0.999856	0.999486	2.5537	2.7233	0.809901	0.630346	0.931447	0.888166
HLA-DRB5	MHC class II antigen presentation//Downstream TCR signaling//Phosphorylation of CD3 and TCR zeta chains//Generation of second messenger molecules//Translocation of ZAP-70 to Immunological synapse//PD-1 signaling//Interferon gamma signaling	0.315187	0.015064	0.451392	0.818954	0.999856	0.999486	1.80371	0.511419	0.809513	0.216786	0.931447	0.817696
B4GALT4	N-Glycan antennae elongation//Keratan sulfate biosynthesis	0.144753	-0.156598	0.700805	0.770976	0.999856	0.999486	1.80339	0.577963	0.809354	0.236618	0.931447	0.817696
MAP1LC3B2		0.115794	0.060367	0.747786	0.714276	0.999856	0.999486	2.55544	1.34721	0.809034	0.557496	0.931447	0.862934
LPGAT1	Acyl chain remodelling of PG	-0.074084	-0.58782	0.928778	0.110191	0.999856	0.999486	1.80273	2.2128	0.809028	0.932175	0.931447	0.986711
SMCHD1		0.343004	-0.218234	0.416047	0.63279	0.999856	0.999486	2.5555	1.97042	0.809007	0.917986	0.931447	0.982485
TTC17		0.019523	-0.346496	0.909867	0.38631	0.999856	0.999486	1.80192	1.55262	0.808625	0.669253	0.931447	0.902173
PDCD5		-0.029519	0.005484	0.994361	0.841581	0.999856	0.999486	1.80167	2.18237	0.8085	0.950964	0.931447	0.990165
EXOSC10	Major pathway of rRNA processing in the nucleolus and cytosol	-0.445599	0.082671	0.371625	0.664519	0.999856	0.999486	2.55653	2.85212	0.808492	0.561106	0.931447	0.862994
NDUFS7	Complex I biogenesis//Respiratory electron transport	-0.052722	0.047481	0.965582	0.743603	0.999856	0.999486	1.80158	1.54367	0.808454	0.664202	0.931447	0.899936
HIGD2A		-0.004956	-0.114139	0.951975	0.870924	0.999856	0.999486	1.80123	1.52573	0.808282	0.654121	0.931447	0.897558
FRYL		0.177243	-0.085455	0.649432	0.93974	0.999856	0.999486	1.80105	1.26215	0.808189	0.514034	0.931447	0.847712
MRPS34	Mitochondrial translation elongation//Mitochondrial translation initiation//Mitochondrial translation termination	0.216985	0.162925	0.588809	0.498544	0.999856	0.999486	2.55777	3.29289	0.807878	0.355891	0.931447	0.819648
TOX4		-0.444126	0.371917	0.373334	0.190246	0.999856	0.999486	1.80024	1.57437	0.807788	0.681588	0.931447	0.904621
CEP57L1		0.139227	-0.018472	0.709688	0.898699	0.999856	0.999486	1.80022	2.89253	0.807777	0.540167	0.931447	0.856958
BCL7A		-0.543732	-0.415828	0.268806	0.281773	0.999856	0.999486	2.55803	1.06311	0.807747	0.419652	0.931447	0.825181
CENPBD1		-0.254615	-0.568727	0.631159	0.123683	0.999856	0.999486	2.55889	3.42247	0.807318	0.305943	0.931447	0.817696
FDFT1	Activation of gene expression by SREBF (SREBP)//Cholesterol biosynthesis//PPARA activates gene expression	0.257925	0.110573	0.52924	0.604318	0.999856	0.999486	2.5589	2.05634	0.807314	0.971039	0.931447	0.994812
RBBP7	ERCC6 (CSB) and EHMT2 (G9a) positively regulate rRNA expression//Activation of anterior HOX genes in hindbrain development during early embryogenesis//RNA Polymerase I Transcription Initiation//Deposition of new CENPA-containing nucleosomes at the centromere//HDACs deacetylate histones//Transcriptional Regulation by E2F6//HATs acetylate histones//PKMTs methylate histone lysines//RMTs methylate hi…	-0.440793	0.144946	0.377219	0.53373	0.999856	0.999486	2.55895	1.88338	0.807288	0.864607	0.931447	0.969154
HERPUD2		0.295974	0.16747	0.476766	0.489848	0.999856	0.999486	2.56013	2.64049	0.806704	0.676694	0.931447	0.904336
TLN1	Smooth Muscle Contraction//XBP1(S) activates chaperone genes//Platelet degranulation //p130Cas linkage to MAPK signaling for integrins//Integrin alphaIIb beta3 signaling//MAP2K and MAPK activation//Signaling by BRAF and RAF fusions//Paradoxical activation of RAF signaling by kinase inactive BRAF//GRB2:SOS provides linkage to MAPK signaling for Integrins //Signaling by moderate kinase activity BRA…	-0.323438	0.067736	0.529319	0.697689	0.999856	0.999486	1.79805	2.10324	0.806698	0.999928	0.931447	0.999928
GIT2		-0.089994	-0.340631	0.901461	0.396125	0.999856	0.999486	2.56021	1.10452	0.806664	0.438405	0.931447	0.826508
TSKU		0.202096	-0.193503	0.611216	0.68703	0.999856	0.999486	1.7973	1.35869	0.806327	0.563494	0.931447	0.863384
NDUFA2	Complex I biogenesis//Respiratory electron transport	-0.360435	0.310002	0.478252	0.261735	0.999856	0.999486	1.7964	0.861364	0.805879	0.335261	0.931409	0.817723
SEC14L1		-0.771142	0.253958	0.110046	0.340826	0.999856	0.999486	2.56197	2.36679	0.805788	0.837885	0.931409	0.964945
HLA-DPB1	MHC class II antigen presentation//Downstream TCR signaling//Phosphorylation of CD3 and TCR zeta chains//Generation of second messenger molecules//Translocation of ZAP-70 to Immunological synapse//PD-1 signaling//Interferon gamma signaling	0.285349	-0.138604	0.491126	0.812973	0.999856	0.999486	1.79619	-0.0279437	0.805774	0.0981987	0.931409	0.817696
DDX21	B-WICH complex positively regulates rRNA expression//Major pathway of rRNA processing in the nucleolus and cytosol	0.543129	-0.098901	0.212611	0.907394	0.999856	0.999486	1.79586	3.46587	0.805609	0.290306	0.931409	0.817696
CNOT4	Deadenylation of mRNA//TP53 regulates transcription of additional cell cycle genes whose exact role in the p53 pathway remain uncertain	0.05389	0.641807	0.851202	0.033388	0.999856	0.766799	1.79497	1.15497	0.805165	0.46189	0.931216	0.83429
NDUFS6	Complex I biogenesis//Respiratory electron transport	-0.053565	0.101053	0.964128	0.624584	0.999856	0.999486	1.79437	1.30481	0.804871	0.535607	0.931034	0.855713
MID1IP1	Import of palmitoyl-CoA into the mitochondrial matrix	0.286097	-0.511585	0.490108	0.171811	0.999856	0.999486	1.7943	0.7549	0.804832	0.295476	0.931034	0.817696
COX11	TP53 Regulates Metabolic Genes//Respiratory electron transport	-0.282448	-0.037916	0.588967	0.945462	0.999856	0.999486	1.79251	1.84937	0.803945	0.843899	0.930279	0.965081
RBM6		-0.544946	-0.452931	0.26767	0.234544	0.999856	0.999486	2.56623	1.41123	0.803673	0.591342	0.930123	0.873434
WDR19	Hedgehog 'off' state//Intraflagellar transport	0.333433	-0.163887	0.42802	0.754145	0.999856	0.999486	1.7914	1.30238	0.803394	0.534368	0.929958	0.855713
CBWD1		-0.371164	0.549075	0.463963	0.0648214	0.999856	0.9653	1.79138	1.59696	0.803384	0.694489	0.929958	0.911633
HSPA5	Platelet degranulation //ATF6 (ATF6-alpha) activates chaperones//PERK regulates gene expression//Regulation of HSF1-mediated heat shock response//Antigen Presentation: Folding, assembly and peptide loading of class I MHC//ATF6 (ATF6-alpha) activates chaperone genes//IRE1alpha activates chaperones	-0.219282	-0.091272	0.686487	0.925731	0.999856	0.999486	2.56785	2.3146	0.802868	0.869654	0.929665	0.970331
CSNK1E	AURKA Activation by TPX2//Loss of Nlp from mitotic centrosomes//Recruitment of NuMA to mitotic centrosomes//Regulation of PLK1 Activity at G2/M Transition//WNT mediated activation of DVL//Loss of proteins required for interphase microtubule organization from the centrosome//Anchoring of the basal body to the plasma membrane//Circadian Clock//Recruitment of mitotic centrosome proteins and complexe…	0.374691	0.023087	0.377843	0.800119	0.999856	0.999486	1.78944	0.323864	0.80242	0.167384	0.929305	0.817696
PYCARD	Neutrophil degranulation//The NLRP3 inflammasome//CLEC7A/inflammasome pathway//The AIM2 inflammasome	0.426543	0.18922	0.320175	0.449389	0.999856	0.999486	1.78685	1.51947	0.801136	0.65062	0.928291	0.896835
MAPK1IP1L		0.399341	-0.060286	0.349672	0.999486	0.999856	0.999486	1.78683	2.30012	0.801122	0.878504	0.928291	0.973404
BMPR1A	Signaling by BMP	0.379425	-0.345434	0.372327	0.388077	0.999856	0.999486	1.78494	1.03074	0.800185	0.40533	0.927664	0.822335
PSENEN	Nuclear signaling by ERBB4//Constitutive Signaling by NOTCH1 PEST Domain Mutants//NOTCH2 Activation and Transmission of Signal to the Nucleus//NOTCH3 Activation and Transmission of Signal to the Nucleus//Regulated proteolysis of p75NTR//Noncanonical activation of NOTCH3//NOTCH4 Activation and Transmission of Signal to the Nucleus//EPH-ephrin mediated repulsion of cells//Constitutive Signaling by …	0.185023	-0.000866	0.637363	0.856653	0.999856	0.999486	2.57366	1.95817	0.799982	0.91044	0.927586	0.979392
ALDH16A1		0.126517	0.538603	0.730269	0.0695598	0.999856	0.96864	1.78449	2.1846	0.799963	0.949587	0.927586	0.990165
RNASEH2B		-0.075125	0.332325	0.926987	0.234078	0.999856	0.999486	2.57389	1.3184	0.799866	0.542573	0.927586	0.858052
LMAN2	Cargo concentration in the ER//COPII-mediated vesicle transport	-0.076305	-0.054739	0.924959	0.98608	0.999856	0.999486	2.57457	2.43018	0.799531	0.799662	0.927586	0.951089
ISCA2	Mitochondrial iron-sulfur cluster biogenesis	0.325799	0.041729	0.437712	0.756818	0.999856	0.999486	2.57486	2.62343	0.799387	0.686401	0.927586	0.906037
APOBEC3C	mRNA Editing: C to U Conversion//Formation of the Editosome	-0.186668	0.513882	0.739102	0.0818796	0.999856	0.997824	2.57531	2.69264	0.799165	0.647349	0.927586	0.895587
APRT	Neutrophil degranulation//Purine salvage	-0.029989	0.121055	0.995173	0.582352	0.999856	0.999486	1.78234	1.46879	0.798895	0.622558	0.927586	0.885146
MSN	Recycling pathway of L1//Gene and protein expression by JAK-STAT signaling after Interleukin-12 stimulation	-0.240623	-0.458443	0.652844	0.228037	0.999856	0.999486	1.78226	1.41777	0.798858	0.594856	0.927586	0.875987
SRSF11	mRNA 3'-end processing//Transport of Mature mRNA derived from an Intron-Containing Transcript//Cleavage of Growing Transcript in the Termination Region //mRNA Splicing - Major Pathway	-0.522862	-0.009941	0.288849	0.878283	0.999856	0.999486	1.78216	1.4785	0.798809	0.627893	0.927586	0.886973
IDS	CS/DS degradation//HS-GAG degradation//MPS II - Hunter syndrome	0.176496	-0.587109	0.650596	0.110672	0.999856	0.999486	2.57611	0.30185	0.798767	0.162192	0.927586	0.817696
HEXA	Keratan sulfate degradation//CS/DS degradation//Glycosphingolipid metabolism//Defective HEXA causes GM2G1//Hyaluronan uptake and degradation	-0.36784	-0.459979	0.468364	0.226247	0.999856	0.999486	1.78189	2.46223	0.798671	0.780506	0.927586	0.94318
RSRP1		0.105405	-0.317847	0.764882	0.435658	0.999856	0.999486	1.78127	0.956032	0.798364	0.373406	0.927586	0.819648
VMP1		0.174909	0.200956	0.653071	0.42837	0.999856	0.999486	1.78115	2.03517	0.798307	0.957944	0.927586	0.990967
CACUL1		0.690068	-0.234831	0.117716	0.597445	0.999856	0.999486	2.57724	3.28817	0.798209	0.357801	0.927586	0.819648
VPS4B	Endosomal Sorting Complex Required For Transport (ESCRT)//Budding and maturation of HIV virion	-0.334015	0.73371	0.514441	0.0161382	0.999856	0.539602	1.77945	1.76401	0.797465	0.792443	0.927513	0.947606
SLC1A4	Amino acid transport across the plasma membrane	0.418172	-0.188889	0.329074	0.69734	0.999856	0.999486	1.77891	0.552908	0.797195	0.229006	0.927357	0.817696
TMEM123		-0.001408	-0.125973	0.94586	0.842786	0.999856	0.999486	1.77842	1.11143	0.796954	0.441581	0.927236	0.827399
CHM	RAB GEFs exchange GTP for GDP on RABs//RAB geranylgeranylation//TP53 regulates transcription of several additional cell death genes whose specific roles in p53-dependent apoptosis remain uncertain	-0.139707	-0.857277	0.816999	0.0157976	0.999856	0.536269	1.77832	1.55574	0.7969	0.671015	0.927236	0.902173
CTD-3088G3.8		0.017006	-0.058584	0.914187	0.995372	0.999856	0.999486	1.77801	0.694703	0.79675	0.274439	0.927236	0.817696
CBX5	Transcriptional Regulation by E2F6//Factors involved in megakaryocyte development and platelet production//SUMOylation of chromatin organization proteins	-0.321733	0.076453	0.531737	0.678254	0.999856	0.999486	2.58087	1.54	0.796406	0.662136	0.927236	0.898852
FOXM1	Cyclin A/B1/B2 associated events during G2/M transition//Polo-like kinase mediated events	-0.007193	0.814594	0.955831	0.00803053	0.999856	0.397016	2.58094	0.995336	0.796373	0.390002	0.927236	0.820157
SMG1P1		-0.535238	-0.080146	0.276845	0.952542	0.999856	0.999486	1.77723	1.52088	0.796362	0.651407	0.927236	0.896991
DTX2	Activated NOTCH1 Transmits Signal to the Nucleus	0.24129	0.150664	0.553071	0.522405	0.999856	0.999486	2.5816	2.54033	0.796044	0.734414	0.927236	0.927528
HACD3	Synthesis of very long-chain fatty acyl-CoAs	-0.313749	0.334225	0.543136	0.231823	0.999856	0.999486	2.58174	2.12788	0.795976	0.984672	0.927236	0.996311
DSTN		-0.717251	-0.125094	0.138512	0.84487	0.999856	0.999486	2.58248	3.1841	0.795609	0.401577	0.927236	0.821337
PRDM15		0.380491	-0.233024	0.371092	0.60125	0.999856	0.999486	1.7749	0.919884	0.79521	0.358534	0.927109	0.819648
EXOSC8	mRNA decay by 3' to 5' exoribonuclease//ATF4 activates genes//Tristetraprolin (TTP, ZFP36) binds and destabilizes mRNA//KSRP (KHSRP) binds and destabilizes mRNA//Butyrate Response Factor 1 (BRF1) binds and destabilizes mRNA//Major pathway of rRNA processing in the nucleolus and cytosol	-0.68863	-0.367955	0.155779	0.351683	0.999856	0.999486	2.58334	3.22497	0.795184	0.384016	0.927109	0.819648
MDM4	Ub-specific processing proteases//Regulation of TP53 Activity through Methylation//Oncogene Induced Senescence//Oxidative Stress Induced Senescence//Stabilization of p53//Regulation of TP53 Degradation//Regulation of TP53 Activity through Phosphorylation	0.386974	-0.075197	0.363635	0.964487	0.999856	0.999486	1.77415	0.183389	0.794837	0.136313	0.926992	0.817696
GINS4	Unwinding of DNA	0.248722	-0.270836	0.542359	0.524032	0.999856	0.999486	1.77391	0.587176	0.794716	0.239461	0.926992	0.817696
ZNF107		-0.236487	-0.015903	0.659312	0.892543	0.999856	0.999486	2.58481	1.8956	0.794456	0.87207	0.926865	0.971166
MTHFD2	Metabolism of folate and pterines	0.568071	-0.214755	0.193464	0.64031	0.999856	0.999486	1.77326	4.36527	0.794397	0.0791976	0.926865	0.817696
CYCS	Release of apoptotic factors from the mitochondria//Formation of apoptosome//Activation of caspases through apoptosome-mediated cleavage//Detoxification of Reactive Oxygen Species//TP53 Regulates Metabolic Genes//Transcriptional activation of mitochondrial biogenesis//Respiratory electron transport	-0.301433	0.129545	0.560956	0.564838	0.999856	0.999486	2.58684	1.81248	0.793451	0.821566	0.926169	0.959572
HELZ		-0.278175	-0.234048	0.595359	0.599092	0.999856	0.999486	2.58691	1.73701	0.793416	0.77634	0.926169	0.94117
NDUFS3	Complex I biogenesis//Respiratory electron transport	-0.239199	0.155907	0.655068	0.51213	0.999856	0.999486	2.58693	2.24358	0.793406	0.913209	0.926169	0.980173
ZNF808		0.461381	-0.096275	0.284846	0.913701	0.999856	0.999486	1.77122	1.23382	0.793386	0.499958	0.926169	0.842945
GOLGA4	Retrograde transport at the Trans-Golgi-Network	0.211974	-0.154266	0.596308	0.776384	0.999856	0.999486	1.77107	3.63855	0.793309	0.233476	0.926169	0.817696
RMND1		-0.702688	-0.260591	0.147104	0.544442	0.999856	0.999486	2.5875	3.84716	0.793122	0.175951	0.926169	0.817696
NCKAP1L	Regulation of actin dynamics for phagocytic cup formation//VEGFA-VEGFR2 Pathway//RHO GTPases Activate WASPs and WAVEs//Neutrophil degranulation	-0.007213	0.052569	0.955866	0.731976	0.999856	0.999486	2.58832	1.53674	0.792718	0.660299	0.926169	0.898407
MRPL37	Mitochondrial translation elongation//Mitochondrial translation initiation//Mitochondrial translation termination	-0.24554	0.068414	0.645189	0.69617	0.999856	0.999486	2.58885	3.61055	0.792457	0.242112	0.926121	0.817696
NPIPA1		-0.367657	0.25592	0.468607	0.337822	0.999856	0.999486	1.76922	1.80665	0.792397	0.818046	0.926121	0.958086
RAD52	HDR through Single Strand Annealing (SSA)//SUMOylation of DNA damage response and repair proteins	-0.133978	-0.141775	0.826644	0.805529	0.999856	0.999486	2.58898	3.67998	0.79239	0.221103	0.926121	0.817696
TAF1	RNA Polymerase II Transcription Initiation//RNA Polymerase II Pre-transcription Events//Transcription of the HIV genome//Regulation of TP53 Activity through Phosphorylation//HIV Transcription Initiation//RNA Polymerase II HIV Promoter Escape//RNA Polymerase II Transcription Initiation And Promoter Clearance//RNA Polymerase II Promoter Escape//RNA Polymerase II Transcription Pre-Initiation And Pro…	0.179548	0.11599	0.645847	0.59292	0.999856	0.999486	1.76891	1.96549	0.792244	0.914949	0.926121	0.981268
HSPE1		0.101322	0.437063	0.771633	0.131763	0.999856	0.999486	1.76841	1.55147	0.791993	0.668603	0.926121	0.902173
TRIM25	TRAF3-dependent IRF activation pathway//Ovarian tumor domain proteases//Negative regulators of DDX58/IFIH1 signaling//ISG15 antiviral mechanism//Termination of translesion DNA synthesis//DDX58/IFIH1-mediated induction of interferon-alpha/beta//TRAF6 mediated NF-kB activation//NF-kB activation through FADD/RIP-1 pathway mediated by caspase-8 and -10//TRAF6 mediated IRF7 activation//Interferon gamm…	-0.156189	-0.237451	0.789409	0.591949	0.999856	0.999486	2.59077	3.03785	0.791507	0.468253	0.925861	0.835728
RP11-308D16.2		0.179015	-0.436719	0.646675	0.254442	0.999856	0.999486	1.76742	2.09301	0.791503	0.99374	0.925861	0.99839
HSP90B1	Post-translational protein phosphorylation//Regulation of Insulin-like Growth Factor (IGF) transport and uptake by Insulin-like Growth Factor Binding Proteins (IGFBPs)//Interleukin-4 and Interleukin-13 signaling//Scavenging by Class A Receptors//Trafficking and processing of endosomal TLR//ATF6 (ATF6-alpha) activates chaperone genes	-0.181922	-0.028705	0.746869	0.923276	0.999856	0.999486	1.76591	2.01785	0.790758	0.947245	0.925407	0.990165
RUNX3	Binding of TCF/LEF:CTNNB1 to target gene promoters//RUNX3 regulates CDKN1A transcription//RUNX3 regulates NOTCH signaling//Regulation of RUNX3 expression and activity//RUNX3 regulates RUNX1-mediated transcription//RUNX3 regulates YAP1-mediated transcription//RUNX3 regulates p14-ARF//RUNX3 regulates WNT signaling//RUNX3 regulates BCL2L11 (BIM) transcription//RUNX3 Regulates Immune Response and Cel…	0.055118	0.889892	0.849119	0.003991	0.999856	0.307539	2.59296	3.26343	0.790421	0.367925	0.925172	0.819648
GTF2H2B		0.037166	-0.099053	0.879668	0.907029	0.999856	0.999486	1.76467	2.14729	0.790147	0.97266	0.925172	0.994925
ZNF106		0.403807	0.560756	0.344714	0.0598535	0.999856	0.94565	2.59373	1.43326	0.79004	0.603207	0.925172	0.87829
XRCC6	2-LTR circle formation//Neutrophil degranulation//Cytosolic sensors of pathogen-associated DNA //Nonhomologous End-Joining (NHEJ)//IRF3-mediated induction of type I IFN	-0.180437	0.063882	0.749304	0.706347	0.999856	0.999486	1.76433	1.14849	0.789978	0.458832	0.925172	0.833587
KMT2A	RUNX1 regulates transcription of genes involved in differentiation of HSCs//RUNX1 regulates genes involved in megakaryocyte differentiation and platelet function//PKMTs methylate histone lysines	0.261775	-0.141934	0.5238	0.805156	0.999856	0.999486	2.5945	1.99766	0.789661	0.934777	0.925172	0.987626
DLG1	Activation of Ca-permeable Kainate Receptor//Trafficking of AMPA receptors//NrCAM interactions//Synaptic adhesion-like molecules	-0.310392	-0.004426	0.547966	0.865126	0.999856	0.999486	1.76323	1.33814	0.789433	0.552778	0.925129	0.86094
RP11-673C5.1		-0.064295	0.491313	0.945629	0.0946194	0.999856	0.999486	2.59524	1.61776	0.789292	0.706449	0.925123	0.916568
NBPF19		0.114135	0.192489	0.750508	0.443476	0.999856	0.999486	1.76293	2.21126	0.789283	0.933129	0.925123	0.987108
TAF7	RNA Polymerase II Transcription Initiation//RNA Polymerase II Pre-transcription Events//Transcription of the HIV genome//Regulation of TP53 Activity through Phosphorylation//HIV Transcription Initiation//RNA Polymerase II HIV Promoter Escape//RNA Polymerase II Transcription Initiation And Promoter Clearance//RNA Polymerase II Promoter Escape//RNA Polymerase II Transcription Pre-Initiation And Pro…	-0.125648	-0.143692	0.840714	0.801037	0.999856	0.999486	2.5954	1.84772	0.789216	0.842902	0.925123	0.965081
PSMB10	Regulation of activated PAK-2p34 by proteasome mediated degradation//Ub-specific processing proteases//NIK-->noncanonical NF-kB signaling//Degradation of beta-catenin by the destruction complex//Cdc20:Phospho-APC/C mediated degradation of Cyclin A//Interleukin-1 signaling//RUNX1 regulates transcription of genes involved in differentiation of HSCs//Regulation of RAS by GAPs//FCERI mediated NF-kB a…	0.016825	0.204572	0.914498	0.422011	0.999856	0.999486	2.59594	1.02165	0.788946	0.40136	0.925123	0.821337
SFT2D1		-0.575557	-0.190106	0.240117	0.694615	0.999856	0.999486	2.59606	3.23761	0.788887	0.37868	0.925123	0.819648
AFF1		0.025252	-0.285532	0.900045	0.495455	0.999856	0.999486	2.59645	1.86724	0.788694	0.854769	0.925123	0.967376
RBMX	Processing of Capped Intron-Containing Pre-mRNA//mRNA Splicing - Major Pathway	0.052246	0.141756	0.853993	0.540102	0.999856	0.999486	1.76143	1.33363	0.788544	0.550439	0.925123	0.859772
SGK494		0.071375	-0.112121	0.821648	0.87574	0.999856	0.999486	1.76122	0.957548	0.788437	0.374038	0.925123	0.819648
GOLGA2P5		-0.186462	-0.540052	0.739439	0.146325	0.999856	0.999486	2.59768	0.931377	0.788089	0.363222	0.924989	0.819648
GEN1	Resolution of D-loop Structures through Holliday Junction Intermediates	0.462931	-0.151696	0.283338	0.782356	0.999856	0.999486	1.76036	1.12743	0.788016	0.448981	0.924989	0.827836
QARS	SeMet incorporation into proteins//Mitochondrial tRNA aminoacylation//Cytosolic tRNA aminoacylation	-0.254461	-0.236449	0.631396	0.594048	0.999856	0.999486	1.75942	2.1744	0.787548	0.955894	0.924672	0.990967
ANAPC16	Cdc20:Phospho-APC/C mediated degradation of Cyclin A//Autodegradation of Cdh1 by Cdh1:APC/C//APC-Cdc20 mediated degradation of Nek2A//CDK-mediated phosphorylation and removal of Cdc6//Separation of Sister Chromatids//APC/C:Cdc20 mediated degradation of Cyclin B//Regulation of APC/C activators between G1/S and early anaphase//APC/C:Cdc20 mediated degradation of mitotic proteins//Conversion from AP…	0.11806	-0.068904	0.744073	0.979687	0.999856	0.999486	1.75925	1.18786	0.787466	0.477566	0.924672	0.839528
CD53	Neutrophil degranulation	0.186021	-0.204495	0.635822	0.662702	0.999856	0.999486	2.59925	0.75873	0.78731	0.29685	0.924672	0.817696
CPSF1	mRNA 3'-end processing//Processing of Intronless Pre-mRNAs//tRNA processing in the nucleus//Transport of Mature mRNA Derived from an Intronless Transcript//Cleavage of Growing Transcript in the Termination Region //mRNA Splicing - Major Pathway	-0.304452	-0.407471	0.556562	0.293245	0.999856	0.999486	2.59952	2.71801	0.787177	0.633268	0.924672	0.88989
CD34		0.046366	-0.141103	0.863987	0.807105	0.999856	0.999486	2.60011	2.28595	0.786888	0.887181	0.924535	0.975885
PRKY		-0.361028	-0.144831	0.477456	0.798372	0.999856	0.999486	1.75756	1.35376	0.786632	0.560911	0.924394	0.862994
ICOSLG	Costimulation by the CD28 family	0.157927	-0.238646	0.679793	0.589449	0.999856	0.999486	1.7575	0.640033	0.7866	0.256242	0.924394	0.817696
SP4		0.207795	-0.110178	0.602595	0.880381	0.999856	0.999486	1.75744	1.7539	0.78657	0.786398	0.924394	0.945036
KATNBL1		0.149894	0.028846	0.692577	0.786669	0.999856	0.999486	1.75676	1.60426	0.786237	0.69868	0.924394	0.913318
NDUFV2P1		-0.09391	-0.05062	0.894754	0.976128	0.999856	0.999486	1.75653	1.67274	0.786123	0.738405	0.924394	0.928432
TXNL4A	mRNA Splicing - Minor Pathway//mRNA Splicing - Major Pathway	0.011498	0.07288	0.923649	0.686195	0.999856	0.999486	1.7549	2.06775	0.785319	0.978103	0.924288	0.995476
BTF3L4		-0.198889	-0.138521	0.719227	0.813168	0.999856	0.999486	2.6033	2.37357	0.785312	0.833776	0.924288	0.963114
MTHFD2L	Metabolism of folate and pterines	0.562034	0.104504	0.197978	0.617204	0.999856	0.999486	2.60342	1.71766	0.785254	0.764856	0.924288	0.937311
XYLT2	A tetrasaccharide linker sequence is required for GAG synthesis	-0.427979	0.117257	0.392386	0.590268	0.999856	0.999486	1.75446	1.06893	0.785101	0.42226	0.924288	0.825181
BBS1	BBSome-mediated cargo-targeting to cilium	-0.397549	0.21809	0.429854	0.398733	0.999856	0.999486	1.75215	3.07966	0.783962	0.448592	0.92333	0.827836
CASP2	NOD1/2 Signaling Pathway//NADE modulates death signalling//TP53 Regulates Transcription of Caspase Activators and Caspases	-0.435302	-0.101259	0.383674	0.901736	0.999856	0.999486	2.60702	2.23756	0.783474	0.916917	0.922915	0.98191
RTFDC1		-0.642178	-0.394752	0.18721	0.311298	0.999856	0.999486	2.60717	2.38218	0.783403	0.828567	0.922915	0.962381
ATF7IP2		0.009542	0.117272	0.927012	0.590236	0.999856	0.999486	1.75049	1.99848	0.783141	0.935284	0.922842	0.98785
CORO1C		-0.134631	0.055744	0.825543	0.724751	0.999856	0.999486	2.60792	3.48199	0.783031	0.284635	0.922842	0.817696
SYK	Interleukin-2 signaling//DAP12 signaling//GPVI-mediated activation cascade//Role of phospholipids in phagocytosis//FCGR activation//Regulation of actin dynamics for phagocytic cup formation//Integrin alphaIIb beta3 signaling//Regulation of signaling by CBL//Antigen activates B Cell Receptor (BCR) leading to generation of second messengers//FCERI mediated MAPK activation//Fc epsilon receptor (FCER…	-0.011786	-0.209135	0.963752	0.652537	0.999856	0.999486	2.60796	1.31439	0.783013	0.540515	0.922842	0.856958
SMIM7		0.39278	-0.125791	0.357037	0.843217	0.999856	0.999486	1.75003	2.14585	0.782914	0.973552	0.922842	0.995145
EFCAB2		0.098029	-0.093436	0.777091	0.920525	0.999856	0.999486	2.60821	0.429599	0.78289	0.194078	0.922842	0.817696
TPM4	Smooth Muscle Contraction//Striated Muscle Contraction	0.126946	0.274625	0.729571	0.31004	0.999856	0.999486	2.6092	1.2295	0.782399	0.497832	0.922767	0.842945
PDK1	Regulation of pyruvate dehydrogenase (PDH) complex//Signaling by Retinoic Acid	-0.248914	0.067188	0.639958	0.698918	0.999856	0.999486	1.74888	1.32338	0.782345	0.54514	0.922767	0.858112
CELF2		0.338896	0.396394	0.421161	0.16636	0.999856	0.999486	1.74874	1.51888	0.782278	0.650294	0.922767	0.896835
SMDT1	Mitochondrial calcium ion transport//Processing of SMDT1	-0.119678	0.024462	0.85083	0.796902	0.999856	0.999486	2.61005	2.35842	0.781983	0.842965	0.922756	0.965081
SMARCB1	RUNX1 interacts with co-factors whose precise effect on RUNX1 targets is not known//RMTs methylate histone arginines	0.169865	0.202408	0.660964	0.42581	0.999856	0.999486	2.6103	1.92289	0.781858	0.888771	0.922756	0.975969
SERBP1		-0.192954	0.192805	0.728857	0.442907	0.999856	0.999486	1.74772	1.67089	0.781775	0.737324	0.922756	0.9279
DCUN1D4	Neddylation	-0.002502	-0.236515	0.947745	0.59391	0.999856	0.999486	2.61187	2.95962	0.781086	0.506297	0.922177	0.843539
AC138969.4		-0.241459	-0.346946	0.65154	0.385564	0.999856	0.999486	2.61219	1.99275	0.780927	0.931749	0.92215	0.986711
WASH5P		0.181907	0.405874	0.642186	0.157741	0.999856	0.999486	2.61255	2.40265	0.780747	0.816211	0.922098	0.956873
CDK13	TP53 Regulates Transcription of DNA Repair Genes//Neutrophil degranulation	0.141907	-1.32832	0.705375	0.000122823	0.999856	0.0322221	2.61304	3.50542	0.780508	0.276531	0.921975	0.817696
SRSF2	mRNA 3'-end processing//Transport of Mature mRNA derived from an Intron-Containing Transcript//Cleavage of Growing Transcript in the Termination Region //mRNA Splicing - Minor Pathway//mRNA Splicing - Major Pathway	-0.106201	-0.065077	0.873754	0.988935	0.999856	0.999486	1.74514	1.38008	0.780505	0.574755	0.921975	0.867154
EHMT1	Regulation of TP53 Activity through Methylation//Transcriptional Regulation by E2F6//PKMTs methylate histone lysines//Senescence-Associated Secretory Phenotype (SASP)	-0.301741	-0.401771	0.560507	0.301247	0.999856	0.999486	1.74461	1.97695	0.780242	0.922004	0.921975	0.983381
MFN1	Factors involved in megakaryocyte development and platelet production//Pink/Parkin Mediated Mitophagy	-0.608565	-0.068446	0.212716	0.980794	0.999856	0.999486	1.7445	1.76157	0.780187	0.790982	0.921975	0.947606
SNAP23	Clathrin derived vesicle budding//ER-Phagosome pathway//Neutrophil degranulation//Translocation of SLC2A4 (GLUT4) to the plasma membrane	-0.457586	-0.012974	0.357899	0.885533	0.999856	0.999486	2.6137	2.40461	0.78018	0.81503	0.921975	0.95636
CCDC12		0.233867	-0.053067	0.563872	0.98204	0.999856	0.999486	2.61383	2.20111	0.780118	0.939393	0.921975	0.988065
OTUB1	Ub-specific processing proteases//Ovarian tumor domain proteases	-0.272828	0.068808	0.603403	0.695288	0.999856	0.999486	1.74398	1.71723	0.779929	0.764601	0.921975	0.937311
ICE2	RNA polymerase II transcribes snRNA genes	0.269979	0.561192	0.512304	0.0596744	0.999856	0.94565	1.74209	1.46008	0.779	0.61779	0.921474	0.883491
SF3B6	mRNA Splicing - Minor Pathway//mRNA Splicing - Major Pathway	-0.002447	-0.048917	0.947651	0.972014	0.999856	0.999486	1.74175	1.65954	0.778832	0.730689	0.921435	0.926779
DROSHA	MicroRNA (miRNA) biogenesis	-0.247986	-0.51102	0.641395	0.172349	0.999856	0.999486	2.61649	3.39867	0.778806	0.314748	0.921435	0.817696
MIER1		-0.108487	0.29001	0.869858	0.288353	0.999856	0.999486	2.61689	1.81996	0.778608	0.826084	0.921435	0.961721
WDR7		0.462486	-0.641139	0.283771	0.0786039	0.999856	0.990705	1.74102	3.42862	0.778471	0.303692	0.921435	0.817696
SMURF2	Ub-specific processing proteases//Signaling by BMP//Regulation of RUNX3 expression and activity//Hedgehog 'on' state//Asymmetric localization of PCP proteins//Degradation of AXIN//Antigen processing: Ubiquitination & Proteasome degradation//Downregulation of TGF-beta receptor signaling//Downregulation of SMAD2/3:SMAD4 transcriptional activity	0.142787	-0.033845	0.703961	0.93565	0.999856	0.999486	1.74095	0.560297	0.778441	0.231232	0.921435	0.817696
DCAF7	Neddylation//Association of TriC/CCT with target proteins during biosynthesis	-0.228117	-0.147197	0.672479	0.792842	0.999856	0.999486	2.61725	1.85167	0.778432	0.8453	0.921435	0.965557
KRAS	Signaling by FGFR2 in disease//SOS-mediated signalling//EGFR Transactivation by Gastrin//SHC-mediated cascade:FGFR1//Regulation of RAS by GAPs//SHC-related events triggered by IGF1R//SHC-mediated cascade:FGFR2//FRS-mediated FGFR1 signaling//NCAM signaling for neurite out-growth//DAP12 signaling//Signaling by SCF-KIT//Signaling by FGFR4 in disease//GRB2 events in ERBB2 signaling//RAF activation//C…	-0.796895	-0.169837	0.0981836	0.740492	0.999856	0.999486	1.74001	2.34972	0.777973	0.84825	0.921435	0.965557
U2SURP	mRNA Splicing - Major Pathway	-0.022632	-0.021574	0.98247	0.90614	0.999856	0.999486	1.74	1.96433	0.77797	0.914232	0.921435	0.980662
POLR2A	PIWI-interacting RNA (piRNA) biogenesis//Tat-mediated elongation of the HIV-1 transcript//Abortive elongation of HIV-1 transcript in the absence of Tat//Tat-mediated HIV elongation arrest and recovery//Activation of anterior HOX genes in hindbrain development during early embryogenesis//Formation of TC-NER Pre-Incision Complex//Processing of Capped Intron-Containing Pre-mRNA//Viral Messenger RNA …	-0.08934	0.138414	0.902582	0.546818	0.999856	0.999486	1.73964	1.34861	0.777793	0.558223	0.921435	0.862934
LUC7L2		0.407625	0.056166	0.340512	0.723793	0.999856	0.999486	1.73852	1.76608	0.777244	0.793679	0.921435	0.948106
GINS1	Unwinding of DNA	-0.179456	0.747737	0.750915	0.0143546	0.999856	0.505114	1.73849	1.76373	0.777226	0.792276	0.921435	0.947606
C19orf54		-0.103122	-0.147586	0.879007	0.791934	0.999856	0.999486	1.73808	1.33252	0.777024	0.549861	0.921435	0.859619
NDUFA10	Complex I biogenesis//Respiratory electron transport	-0.754489	-0.212818	0.1183	0.644513	0.999856	0.999486	2.62093	2.75968	0.776624	0.610423	0.921386	0.882114
RP2	Trafficking of myristoylated proteins to the cilium	0.642636	-0.040581	0.143803	0.95189	0.999856	0.999486	1.73723	1.04428	0.776608	0.411287	0.921386	0.824871
LAPTM5		-0.139168	-0.278043	0.817905	0.509913	0.999856	0.999486	2.62117	-0.0677704	0.776504	0.0920746	0.921386	0.817696
HADHA	Beta oxidation of palmitoyl-CoA to myristoyl-CoA//Beta oxidation of hexanoyl-CoA to butanoyl-CoA//Beta oxidation of octanoyl-CoA to hexanoyl-CoA//mitochondrial fatty acid beta-oxidation of unsaturated fatty acids//Beta oxidation of myristoyl-CoA to lauroyl-CoA//Acyl chain remodeling of CL//Beta oxidation of decanoyl-CoA to octanoyl-CoA-CoA//Beta oxidation of lauroyl-CoA to decanoyl-CoA-CoA	-0.383006	-0.00118	0.448471	0.8574	0.999856	0.999486	1.73701	2.14954	0.776499	0.971266	0.921386	0.994895
TERF1	DNA Damage/Telomere Stress Induced Senescence//Packaging Of Telomere Ends//Meiotic synapsis	0.717277	0.06141	0.104522	0.71192	0.999856	0.999486	1.73693	0.985696	0.776461	0.385891	0.921386	0.819648
NUP50	Viral Messenger RNA Synthesis//NEP/NS2 Interacts with the Cellular Export Machinery//snRNP Assembly//SUMOylation of RNA binding proteins//SUMOylation of chromatin organization proteins//Transcriptional regulation by small RNAs//NS1 Mediated Effects on Host Pathways//Transport of Ribonucleoproteins into the Host Nucleus//Regulation of Glucokinase by Glucokinase Regulatory Protein//Nuclear Pore Com…	0.401369	0.497166	0.347415	0.0911719	0.999856	0.999486	1.73588	0.947715	0.775943	0.369951	0.921386	0.819648
RP11-33B1.1		-0.073341	-0.34486	0.930056	0.389033	0.999856	0.999486	2.62251	1.31506	0.775845	0.54086	0.921386	0.856958
NSMCE1	SUMOylation of DNA damage response and repair proteins	-0.403635	0.06406	0.422199	0.705946	0.999856	0.999486	2.62297	2.95344	0.775619	0.509367	0.921386	0.845352
YWHAQ	Chk1/Chk2(Cds1) mediated inactivation of Cyclin B:Cdk1 complex//RHO GTPases activate PKNs//Activation of BAD and translocation to mitochondria //TP53 Regulates Metabolic Genes//Translocation of SLC2A4 (GLUT4) to the plasma membrane	-0.190946	0.107064	0.732124	0.611754	0.999856	0.999486	1.73507	1.12878	0.775544	0.44961	0.921386	0.828331
SETMAR		0.348991	-0.671339	0.408659	0.0642668	0.999856	0.9653	2.62363	2.58836	0.775295	0.706524	0.921386	0.916568
SPTLC2	Sphingolipid de novo biosynthesis	-0.756606	0.114555	0.117225	0.595929	0.999856	0.999486	1.73405	2.83804	0.775042	0.56849	0.921277	0.865389
MPRIP	Signaling by BRAF and RAF fusions	-0.436963	0.814399	0.381714	0.00804458	0.999856	0.397016	2.62554	0.691259	0.774354	0.273268	0.92078	0.817696
RCC1	Nuclear import of Rev protein//Rev-mediated nuclear export of HIV RNA	-0.367979	0.00571	0.46818	0.841046	0.999856	0.999486	2.62566	2.08312	0.774293	0.987613	0.92078	0.997292
PDCD6		-0.162593	-0.074002	0.778758	0.967373	0.999856	0.999486	1.73208	1.69398	0.774074	0.750874	0.92078	0.933225
RNF181	E3 ubiquitin ligases ubiquitinate target proteins	0.365757	0.139744	0.38839	0.54414	0.999856	0.999486	1.73142	1.41944	0.773747	0.59575	0.920702	0.875987
MAPKAPK2	activated TAK1 mediates p38 MAPK activation//CREB phosphorylation//VEGFA-VEGFR2 Pathway//Synthesis of Leukotrienes (LT) and Eoxins (EX)//Tristetraprolin (TTP, ZFP36) binds and destabilizes mRNA//Regulation of HSF1-mediated heat shock response//Butyrate Response Factor 1 (BRF1) binds and destabilizes mRNA//Oxidative Stress Induced Senescence//p38MAPK events	-0.00759	-0.038954	0.956516	0.947965	0.999856	0.999486	2.62718	1.62199	0.773549	0.708892	0.920627	0.917397
PYCR2	Amino acid synthesis and interconversion (transamination)	-0.281127	0.052514	0.59094	0.732101	0.999856	0.999486	1.73094	1.52849	0.773512	0.655667	0.920627	0.897696
KCTD20		-0.100993	0.489825	0.882642	0.0955122	0.999856	0.999486	1.73018	2.25694	0.773139	0.904994	0.920622	0.979101
XAB2	Formation of TC-NER Pre-Incision Complex//Transcription-Coupled Nucleotide Excision Repair (TC-NER)//Dual incision in TC-NER//Gap-filling DNA repair synthesis and ligation in TC-NER//mRNA Splicing - Major Pathway	-0.298112	-0.222516	0.565809	0.623586	0.999856	0.999486	2.62816	2.28457	0.773068	0.888029	0.920622	0.975969
LAMTOR1	mTORC1-mediated signalling//Macroautophagy//Neutrophil degranulation//Energy dependent regulation of mTOR by LKB1-AMPK//TP53 Regulates Metabolic Genes//mTOR signalling//Regulation of PTEN gene transcription	-0.31041	0.081627	0.54794	0.666818	0.999856	0.999486	1.72995	2.90595	0.773026	0.533306	0.920622	0.855713
RP11-61L19.3		0.408798	0.194437	0.339227	0.439974	0.999856	0.999486	1.72875	0.834284	0.772439	0.324828	0.920272	0.817696
ELAVL1	HuR (ELAVL1) binds and stabilizes mRNA//mRNA Splicing - Major Pathway	-0.443647	0.138956	0.373891	0.545726	0.999856	0.999486	1.72736	2.213	0.771753	0.932053	0.919831	0.986711
WDR43	rRNA modification in the nucleus and cytosol//Major pathway of rRNA processing in the nucleolus and cytosol	-0.128154	0.431771	0.836476	0.13592	0.999856	0.999486	2.63092	3.03564	0.771709	0.469308	0.919831	0.836498
UBE3A	Antigen processing: Ubiquitination & Proteasome degradation	0.485681	0.899193	0.261826	0.00364859	0.999856	0.289087	2.631	1.84411	0.771671	0.840709	0.919831	0.965081
TPMT	Defective TPMT causes Thiopurine S-methyltransferase deficiency (TPMT deficiency)//Methylation	0.571884	-0.169896	0.190653	0.740357	0.999856	0.999486	1.72705	2.26926	0.771603	0.897421	0.919831	0.977009
CTDSPL2		-0.529199	0.523527	0.28266	0.0768773	0.999856	0.990143	2.63356	1.84757	0.770411	0.842809	0.919117	0.965081
EIF3A	Ribosomal scanning and start codon recognition//GTP hydrolysis and joining of the 60S ribosomal subunit//L13a-mediated translational silencing of Ceruloplasmin expression//Translation initiation complex formation//Formation of the ternary complex, and subsequently, the 43S complex//Formation of a pool of free 40S subunits	-0.55831	0.218232	0.255385	0.398493	0.999856	0.999486	2.63468	2.65667	0.769863	0.667531	0.918651	0.901272
RAB8A	RAB GEFs exchange GTP for GDP on RABs//RAB geranylgeranylation//Regulation of PLK1 Activity at G2/M Transition//TBC/RABGAPs//Anchoring of the basal body to the plasma membrane//VxPx cargo-targeting to cilium//Translocation of SLC2A4 (GLUT4) to the plasma membrane	0.053207	0.126262	0.852361	0.57158	0.999856	0.999486	2.63805	2.06457	0.768208	0.976134	0.917253	0.995476
USP16	Ub-specific processing proteases	0.449741	-0.03964	0.296345	0.94962	0.999856	0.999486	2.6382	2.60092	0.768136	0.699294	0.917253	0.913771
C12orf49		0.045133	-0.315008	0.866086	0.440739	0.999856	0.999486	1.71979	0.484888	0.768039	0.209222	0.917253	0.817696
NLRP12		0.229391	-0.231067	0.570434	0.605382	0.999856	0.999486	1.71904	0.990073	0.767671	0.387755	0.917161	0.819648
DDX24		-0.301366	0.089739	0.561054	0.649043	0.999856	0.999486	1.71887	1.98656	0.767587	0.927932	0.917161	0.985394
ZRSR2	mRNA Splicing - Minor Pathway	-0.054157	0.585222	0.963106	0.0504672	0.999856	0.88964	2.64017	1.24479	0.76717	0.505383	0.916884	0.843539
WASH6P		0.222952	-0.198977	0.579937	0.674872	0.999856	0.999486	1.71735	1.3934	0.766843	0.581821	0.916655	0.8703
DNAJC15		0.425717	-0.017461	0.321046	0.896276	0.999856	0.999486	2.64127	2.78371	0.76663	0.59742	0.916561	0.875987
RBBP4	ERCC6 (CSB) and EHMT2 (G9a) positively regulate rRNA expression//Activation of anterior HOX genes in hindbrain development during early embryogenesis//RNA Polymerase I Transcription Initiation//Deposition of new CENPA-containing nucleosomes at the centromere//Polo-like kinase mediated events//HDACs deacetylate histones//Cyclin A:Cdk2-associated events at S phase entry//Transcriptional Regulation …	-0.047788	0.063051	0.974096	0.708218	0.999856	0.999486	1.71656	1.37261	0.766456	0.570812	0.916515	0.866204
RP11-153I24.5		0.047371	-0.321617	0.862277	0.428964	0.999856	0.999486	1.71653	0.794396	0.76644	0.30985	0.916515	0.817696
ZGRF1		-0.030311	0.283378	0.995729	0.297573	0.999856	0.999486	1.71636	1.40955	0.766354	0.590443	0.916515	0.873434
RRP36	rRNA modification in the nucleus and cytosol//Major pathway of rRNA processing in the nucleolus and cytosol	0.507629	-0.647237	0.242167	0.0755162	0.999856	0.990143	1.71586	0.993021	0.766113	0.389013	0.916515	0.819648
NQO1	Regulation of ornithine decarboxylase (ODC)	-0.291388	-0.627178	0.575696	0.0860606	0.999856	0.999486	1.71543	1.08306	0.765899	0.428628	0.916493	0.825325
SCNM1		-0.499119	-0.145427	0.312848	0.796978	0.999856	0.999486	1.71513	2.4265	0.765753	0.801866	0.916479	0.951438
ATP13A2	Ion transport by P-type ATPases	-0.524849	-0.505786	0.286899	0.177388	0.999856	0.999486	2.64369	3.41639	0.765442	0.308175	0.916429	0.817696
ISCA1	Mitochondrial iron-sulfur cluster biogenesis	-0.120546	0.637291	0.849358	0.0345403	0.999856	0.780131	1.71403	2.28429	0.765216	0.888199	0.91632	0.975969
BDP1	RNA Polymerase III Transcription Initiation From Type 3 Promoter//RNA Polymerase III Transcription Initiation From Type 2 Promoter//RNA Polymerase III Transcription Initiation From Type 1 Promoter//RNA Polymerase III Abortive And Retractive Initiation	0.458991	-0.305091	0.287182	0.458751	0.999856	0.999486	1.71359	3.13209	0.764998	0.424608	0.91622	0.825181
LNPEP	Antigen processing: Ubiquitination & Proteasome degradation//Endosomal/Vacuolar pathway//Translocation of SLC2A4 (GLUT4) to the plasma membrane	0.216082	-0.255572	0.590157	0.554584	0.999856	0.999486	2.64528	2.10346	0.764666	0.99979	0.915984	0.999928
PSMA7	Regulation of activated PAK-2p34 by proteasome mediated degradation//Ub-specific processing proteases//NIK-->noncanonical NF-kB signaling//Degradation of beta-catenin by the destruction complex//Cdc20:Phospho-APC/C mediated degradation of Cyclin A//Interleukin-1 signaling//RUNX1 regulates transcription of genes involved in differentiation of HSCs//Regulation of RAS by GAPs//FCERI mediated NF-kB a…	-0.014293	0.076117	0.968077	0.678999	0.999856	0.999486	1.71242	1.2442	0.764423	0.505092	0.91588	0.843539
PRRC2A		-0.226684	0.111236	0.674744	0.602918	0.999856	0.999486	1.71137	1.08836	0.763911	0.431032	0.915562	0.825325
ANTXR2		0.045666	-0.594055	0.865179	0.106047	0.999856	0.999486	2.64684	1.17715	0.763902	0.472432	0.915562	0.836859
C14orf37		-0.086993	-0.396804	0.906606	0.308337	0.999856	0.999486	2.64697	1.70931	0.763839	0.759919	0.915562	0.936601
HSPA9	Gene and protein expression by JAK-STAT signaling after Interleukin-12 stimulation//Regulation of HSF1-mediated heat shock response//Cristae formation//Mitochondrial protein import	-0.106697	0.210747	0.872908	0.41128	0.999856	0.999486	2.64702	2.51682	0.763811	0.748196	0.915562	0.932306
EIF4ENIF1		0.40227	-0.80552	0.346416	0.0240219	0.999856	0.663375	1.71098	2.22377	0.763718	0.925415	0.915562	0.984025
PTRH2	Ub-specific processing proteases	0.406023	-0.236471	0.342271	0.594002	0.999856	0.999486	2.64729	3.53906	0.763679	0.265172	0.915562	0.817696
L3MBTL2	Transcriptional Regulation by E2F6//SUMOylation of chromatin organization proteins	-0.508748	1.00212	0.302962	0.00128712	0.999856	0.17593	1.71029	3.45319	0.763383	0.294816	0.915562	0.817696
PPFIBP1	Receptor-type tyrosine-protein phosphatases	0.592186	-0.296768	0.176187	0.47418	0.999856	0.999486	2.64797	0.766784	0.763346	0.299753	0.915562	0.817696
THRAP3	Transcriptional regulation of white adipocyte differentiation//PPARA activates gene expression	-0.03804	0.041008	0.990925	0.758479	0.999856	0.999486	1.70975	1.23637	0.763115	0.501216	0.915562	0.842945
PHTF1		0.30555	0.60018	0.464023	0.0453609	0.999856	0.86912	2.64896	2.15374	0.762865	0.968672	0.915562	0.99455
MPC2	Pyruvate metabolism	-0.064297	0.421802	0.945625	0.144027	0.999856	0.999486	2.64902	3.00102	0.762832	0.485962	0.915562	0.842449
SFPQ	PTK6 Regulates Proteins Involved in RNA Processing	0.205439	-0.059091	0.606152	0.996598	0.999856	0.999486	1.70887	2.03474	0.762685	0.957684	0.915562	0.990967
CREBBP	TRAF3-dependent IRF activation pathway//RORA activates gene expression//Activation of anterior HOX genes in hindbrain development during early embryogenesis//Constitutive Signaling by NOTCH1 PEST Domain Mutants//Formation of the beta-catenin:TCF transactivating complex//Activation of the TFAP2 (AP-2) family of transcription factors//RUNX3 regulates NOTCH signaling//Transcriptional regulation of w…	-0.189726	-0.089545	0.734112	0.929888	0.999856	0.999486	2.64977	1.16327	0.762465	0.465817	0.915562	0.835078
DDA1	Neddylation	0.201273	0.461297	0.612465	0.113971	0.999856	0.999486	2.64984	2.47079	0.76243	0.775418	0.915562	0.940958
THOP1	Antigen processing: Ubiquitination & Proteasome degradation	0.536086	-0.626851	0.218257	0.0862419	0.999856	0.999486	1.70766	4.68401	0.762093	0.04521	0.915562	0.817696
ETS1	Oncogene Induced Senescence	0.514574	-0.155285	0.236168	0.774019	0.999856	0.999486	1.70498	0.732561	0.760784	0.287547	0.915201	0.817696
TMEM138		-0.230492	0.36855	0.668732	0.193721	0.999856	0.999486	1.70487	1.21385	0.76073	0.49016	0.915201	0.842945
PSMB4	Regulation of activated PAK-2p34 by proteasome mediated degradation//Ub-specific processing proteases//NIK-->noncanonical NF-kB signaling//Degradation of beta-catenin by the destruction complex//Cdc20:Phospho-APC/C mediated degradation of Cyclin A//Interleukin-1 signaling//RUNX1 regulates transcription of genes involved in differentiation of HSCs//Regulation of RAS by GAPs//FCERI mediated NF-kB a…	-0.320714	-0.224915	0.533185	0.618455	0.999856	0.999486	1.70462	1.25732	0.760609	0.51162	0.915201	0.846306
NEK9	Nuclear Pore Complex (NPC) Disassembly//Activation of NIMA Kinases NEK9, NEK6, NEK7	0.375136	0.40215	0.377323	0.161085	0.999856	0.999486	1.7043	0.981638	0.760449	0.384168	0.915201	0.819648
FXR1	Signaling by BRAF and RAF fusions	0.199881	-0.134937	0.614581	0.821602	0.999856	0.999486	1.70427	3.14086	0.760435	0.420671	0.915201	0.825181
PSMD13	Regulation of activated PAK-2p34 by proteasome mediated degradation//Ub-specific processing proteases//NIK-->noncanonical NF-kB signaling//Degradation of beta-catenin by the destruction complex//Cdc20:Phospho-APC/C mediated degradation of Cyclin A//Interleukin-1 signaling//RUNX1 regulates transcription of genes involved in differentiation of HSCs//Regulation of RAS by GAPs//FCERI mediated NF-kB a…	-0.028614	0.119493	0.992799	0.585601	0.999856	0.999486	2.65418	2.34706	0.760309	0.849866	0.915201	0.965955
MVB12A	Endosomal Sorting Complex Required For Transport (ESCRT)//Budding and maturation of HIV virion//Membrane binding and targetting of GAG proteins	-0.185254	-0.038319	0.741414	0.946434	0.999856	0.999486	1.70398	2.5951	0.760293	0.702641	0.915201	0.915394
MPST	Degradation of cysteine and homocysteine	-0.633169	-0.173735	0.193813	0.731591	0.999856	0.999486	1.70389	3.71807	0.760248	0.210151	0.915201	0.817696
PIGY	Synthesis of glycosylphosphatidylinositol (GPI)	-0.122299	-0.081747	0.846386	0.94868	0.999856	0.999486	1.70371	1.85277	0.760162	0.845969	0.915201	0.965557
ANAPC1	Cdc20:Phospho-APC/C mediated degradation of Cyclin A//Autodegradation of Cdh1 by Cdh1:APC/C//APC-Cdc20 mediated degradation of Nek2A//CDK-mediated phosphorylation and removal of Cdc6//Separation of Sister Chromatids//APC/C:Cdc20 mediated degradation of Cyclin B//Regulation of APC/C activators between G1/S and early anaphase//APC/C:Cdc20 mediated degradation of mitotic proteins//Conversion from AP…	0.246791	0.078148	0.545133	0.674499	0.999856	0.999486	1.70368	1.92753	0.760147	0.891617	0.915201	0.976512
DNTTIP2		-0.475786	0.50986	0.337677	0.0840421	0.999856	0.999486	1.7019	2.05171	0.759276	0.968179	0.915005	0.994459
FAM161B		0.566844	-0.4734	0.194375	0.21103	0.999856	0.999486	1.70009	0.962029	0.758392	0.375909	0.914101	0.819648
MAT2B	Ub-specific processing proteases//Methylation	-0.276425	-0.211105	0.597986	0.64824	0.999856	0.999486	2.65818	2.28195	0.758351	0.889635	0.914101	0.975969
KIAA0907		-0.269006	-0.135489	0.609182	0.820302	0.999856	0.999486	1.69919	1.42611	0.757955	0.599343	0.913897	0.875987
CNOT3	Deadenylation of mRNA//TP53 regulates transcription of additional cell cycle genes whose exact role in the p53 pathway remain uncertain	-0.553635	-0.269239	0.259637	0.527188	0.999856	0.999486	1.69883	2.27086	0.757775	0.896438	0.913842	0.977009
CCAR1	mRNA Splicing - Major Pathway	-0.480191	-0.134766	0.332895	0.822005	0.999856	0.999486	2.66105	2.20167	0.75695	0.939044	0.91301	0.988065
PPP1CB	RHO GTPases activate CIT//Regulation of PLK1 Activity at G2/M Transition//RHO GTPases Activate ROCKs//RHO GTPases activate PKNs//Triglyceride catabolism//RHO GTPases activate PAKs//Downregulation of TGF-beta receptor signaling//Circadian Clock	-0.105374	-0.149248	0.875164	0.788057	0.999856	0.999486	1.69697	1.62404	0.756867	0.710073	0.91301	0.917397
NMT2	Inactivation, recovery and regulation of the phototransduction cascade//Membrane binding and targetting of GAG proteins	-0.257865	-0.180306	0.626166	0.716669	0.999856	0.999486	1.6962	0.970954	0.756493	0.379655	0.912944	0.819648
NSD1	PKMTs methylate histone lysines	0.281735	0.062756	0.496063	0.708883	0.999856	0.999486	2.66246	2.67428	0.756265	0.657618	0.91283	0.897696
DNAJC19P9		-0.086788	-0.154464	0.906957	0.775924	0.999856	0.999486	1.69562	2.04428	0.756209	0.963578	0.91283	0.993585
PGLS	Pentose phosphate pathway	-0.252421	0.130385	0.634539	0.563119	0.999856	0.999486	2.66468	2.2043	0.755179	0.937421	0.912005	0.98785
PSMD7	Regulation of activated PAK-2p34 by proteasome mediated degradation//Ub-specific processing proteases//NIK-->noncanonical NF-kB signaling//Degradation of beta-catenin by the destruction complex//Cdc20:Phospho-APC/C mediated degradation of Cyclin A//Interleukin-1 signaling//RUNX1 regulates transcription of genes involved in differentiation of HSCs//Regulation of RAS by GAPs//FCERI mediated NF-kB a…	-0.293968	-0.162733	0.571893	0.756802	0.999856	0.999486	2.66483	2.36583	0.755108	0.838467	0.912005	0.965081
ATRX		-0.406456	-0.002169	0.418678	0.859753	0.999856	0.999486	2.66617	1.77831	0.754451	0.801004	0.91145	0.951438
CHAMP1		0.104644	-0.033355	0.766139	0.93447	0.999856	0.999486	1.69186	1.33741	0.754373	0.552399	0.91145	0.86094
VDAC2	Ub-specific processing proteases//Mitochondrial calcium ion transport	-0.253881	-0.089373	0.632289	0.930302	0.999856	0.999486	2.66641	2.25014	0.754334	0.909175	0.91145	0.979392
FCRL5		0.131001	-0.309571	0.722985	0.450563	0.999856	0.999486	1.69149	1.00877	0.754194	0.395776	0.91145	0.821337
CCT2	BBSome-mediated cargo-targeting to cilium//Neutrophil degranulation//Formation of tubulin folding intermediates by CCT/TriC//Cooperation of PDCL (PhLP1) and TRiC/CCT in G-protein beta folding//Prefoldin mediated transfer of substrate to CCT/TriC//Association of TriC/CCT with target proteins during biosynthesis//Folding of actin by CCT/TriC	-0.144549	0.194963	0.808868	0.439031	0.999856	0.999486	2.66718	2.25993	0.753958	0.903153	0.91145	0.978904
CH507-9B2.3		-0.200405	0.04023	0.716775	0.760273	0.999856	0.999486	2.66808	2.74505	0.753517	0.618401	0.91145	0.883491
IPO9		-0.049383	-0.014653	0.971343	0.88955	0.999856	0.999486	2.66924	2.09468	0.752954	0.994774	0.910935	0.998728
MTMR14	Macroautophagy//Synthesis of PIPs at the plasma membrane	0.526301	-0.343726	0.226279	0.390927	0.999856	0.999486	2.66946	3.18985	0.752849	0.399076	0.910935	0.821337
PIGBOS1		0.478797	-0.469392	0.268213	0.215495	0.999856	0.999486	1.68847	2.04737	0.752719	0.965492	0.910935	0.994349
ZNF85		0.016273	0.140962	0.915446	0.541694	0.999856	0.999486	1.68709	1.07706	0.752047	0.42592	0.910323	0.825181
CDC42	Inactivation of CDC42 and RAC1//G alpha (12/13) signalling events//GPVI-mediated activation cascade//CDO in myogenesis//Regulation of actin dynamics for phagocytic cup formation//VEGFA-VEGFR2 Pathway//RHO GTPases activate IQGAPs//CD28 dependent Vav1 pathway//Gene and protein expression by JAK-STAT signaling after Interleukin-12 stimulation//EGFR downregulation//Factors involved in megakaryocyte d…	0.198599	0.277244	0.616533	0.306274	0.999856	0.999486	1.68702	1.07562	0.752011	0.425267	0.910323	0.825181
R3HDM1		-0.654174	0.379991	0.178677	0.182103	0.999856	0.999486	1.68697	1.37211	0.751991	0.570549	0.910323	0.866204
PTBP1	Processing of Capped Intron-Containing Pre-mRNA//FGFR2 alternative splicing//mRNA Splicing - Major Pathway	-0.218672	0.271427	0.687458	0.31468	0.999856	0.999486	1.68675	1.30211	0.751882	0.534227	0.910323	0.855713
NUCKS1		-0.605366	0.358341	0.215268	0.204539	0.999856	0.999486	1.68665	1.51873	0.751835	0.65021	0.910323	0.896835
NAPA	Intra-Golgi traffic//COPI-dependent Golgi-to-ER retrograde traffic//Golgi Associated Vesicle Biogenesis//COPII-mediated vesicle transport//Retrograde transport at the Trans-Golgi-Network//COPI-mediated anterograde transport	0.260642	0.272821	0.525398	0.312651	0.999856	0.999486	2.67177	2.09538	0.751721	0.995204	0.910323	0.998729
RPN1	SRP-dependent cotranslational protein targeting to membrane//Asparagine N-linked glycosylation	-0.090272	0.050276	0.900985	0.737208	0.999856	0.999486	2.67247	2.63544	0.751378	0.67956	0.910323	0.904621
METTL3	Processing of Capped Intron-Containing Pre-mRNA	-0.726126	-0.36259	0.133469	0.36015	0.999856	0.999486	1.68356	1.99819	0.75033	0.935102	0.909539	0.987816
DALRD3		0.093993	-0.07967	0.783795	0.953691	0.999856	0.999486	1.68347	2.39088	0.750282	0.823307	0.909539	0.96041
PPP4R2	Processing of DNA double-strand break ends	0.045338	-0.040901	0.865737	0.952662	0.999856	0.999486	2.67564	1.8268	0.749835	0.830218	0.909264	0.962381
HLA-DPA1	MHC class II antigen presentation//Downstream TCR signaling//Phosphorylation of CD3 and TCR zeta chains//Generation of second messenger molecules//Translocation of ZAP-70 to Immunological synapse//PD-1 signaling//Interferon gamma signaling	0.205364	-0.368495	0.606265	0.350838	0.999856	0.999486	1.68204	0.302776	0.74959	0.162408	0.909264	0.817696
U2AF2	mRNA 3'-end processing//Transport of Mature mRNA derived from an Intron-Containing Transcript//Cleavage of Growing Transcript in the Termination Region //mRNA Splicing - Major Pathway	0.39051	0.215225	0.359608	0.403601	0.999856	0.999486	2.67652	1.91709	0.749408	0.885221	0.909232	0.97543
BRCA1	Presynaptic phase of homologous DNA pairing and strand exchange//G2/M DNA damage checkpoint//HDR through Single Strand Annealing (SSA)//Transcriptional Regulation by E2F6//Metalloprotease DUBs//TP53 Regulates Transcription of DNA Repair Genes//Processing of DNA double-strand break ends//HDR through Homologous Recombination (HRR)//Resolution of D-loop Structures through Synthesis-Dependent Strand …	-0.193575	0.513585	0.727847	0.0820377	0.999856	0.997824	1.68108	0.590849	0.749118	0.240602	0.909042	0.817696
TMSB4XP6		0.24466	0.071803	0.548201	0.688596	0.999856	0.999486	1.68104	-0.656911	0.7491	0.0322167	0.909042	0.817696
RPL22L1	GTP hydrolysis and joining of the 60S ribosomal subunit//Nonsense Mediated Decay (NMD) enhanced by the Exon Junction Complex (EJC)//Nonsense Mediated Decay (NMD) independent of the Exon Junction Complex (EJC)//Viral mRNA Translation//Selenocysteine synthesis//SRP-dependent cotranslational protein targeting to membrane//L13a-mediated translational silencing of Ceruloplasmin expression//Peptide cha…	0.073509	0.200183	0.818057	0.429736	0.999856	0.999486	1.68076	1.74294	0.748962	0.779868	0.909042	0.94317
TBC1D9B		0.188628	0.116195	0.631803	0.59249	0.999856	0.999486	2.67748	3.21861	0.748941	0.386717	0.909042	0.819648
AP2S1	Retrograde neurotrophin signalling//Recycling pathway of L1//WNT5A-dependent internalization of FZD4//WNT5A-dependent internalization of FZD2, FZD5 and ROR2//LDL clearance//MHC class II antigen presentation//EPH-ephrin mediated repulsion of cells//Nef Mediated CD8 Down-regulation//Clathrin-mediated endocytosis//Cargo recognition for clathrin-mediated endocytosis//VLDLR internalisation and degrada…	-0.16074	0.030507	0.781836	0.782802	0.999856	0.999486	2.67758	2.52449	0.748889	0.743689	0.909042	0.930413
CCDC77		-0.124063	0.5941	0.843397	0.0473814	0.999856	0.86987	2.67815	2.73954	0.748612	0.621419	0.909042	0.884536
ATP8B2	Ion transport by P-type ATPases	-0.229785	-0.039644	0.669847	0.94963	0.999856	0.999486	1.67974	0.978643	0.748465	0.3829	0.909042	0.819648
CALM3	Cam-PDE 1 activation//Ca2+ pathway//Stimuli-sensing channels//CREB phosphorylation through the activation of CaMKK//Sodium/Calcium exchangers//Ion transport by P-type ATPases//Tetrahydrobiopterin (BH4) synthesis, recycling, salvage and regulation//Smooth Muscle Contraction//Calmodulin induced events//CaMK IV-mediated phosphorylation of CREB//Activation of Ca-permeable Kainate Receptor//Platelet d…	0.211322	0.361681	0.597287	0.200952	0.999856	0.999486	1.67958	1.60472	0.748388	0.698946	0.909042	0.913491
C17orf89		0.45199	0.018565	0.294099	0.810721	0.999856	0.999486	1.67922	2.36007	0.748214	0.841961	0.909042	0.965081
NASP		-0.433358	0.052706	0.385975	0.731664	0.999856	0.999486	1.67858	1.4117	0.747905	0.591595	0.909029	0.873434
SUGP2		0.173906	0.044288	0.654638	0.750929	0.999856	0.999486	2.6799	1.53618	0.747764	0.659986	0.90902	0.898269
INMT	Methylation of MeSeH for excretion	0.399641	-0.370449	0.349338	0.34779	0.999856	0.999486	1.6773	0.824314	0.747281	0.321041	0.908595	0.817696
RAD9A	Presynaptic phase of homologous DNA pairing and strand exchange//G2/M DNA damage checkpoint//HDR through Single Strand Annealing (SSA)//Processing of DNA double-strand break ends//Activation of ATR in response to replication stress//Regulation of TP53 Activity through Phosphorylation	-0.605715	-0.483643	0.214989	0.199925	0.999856	0.999486	2.68091	2.72869	0.747271	0.627376	0.908595	0.886973
NAV1		-0.03806	-0.385549	0.99089	0.324808	0.999856	0.999486	1.67683	0.106454	0.74705	0.121295	0.908595	0.817696
SLFN12L		-0.112351	-0.187309	0.863279	0.700884	0.999856	0.999486	1.67681	0.675335	0.747043	0.267894	0.908595	0.817696
FNBP4		-0.177374	-0.222982	0.754336	0.622588	0.999856	0.999486	2.6816	2.22238	0.746935	0.926269	0.908595	0.984431
TDG	TET1,2,3 and TDG demethylate DNA//Cleavage of the damaged pyrimidine //Recognition and association of DNA glycosylase with site containing an affected pyrimidine//Displacement of DNA glycosylase by APEX1//SUMOylation of DNA damage response and repair proteins	0.463802	0.311431	0.282493	0.259899	0.999856	0.999486	1.67511	1.67742	0.746215	0.741146	0.908273	0.929597
TMSB4X	Platelet degranulation	0.332104	0.033085	0.429698	0.77681	0.999856	0.999486	1.67486	-0.527367	0.746095	0.0412321	0.908273	0.817696
PHB	RAF activation//Paradoxical activation of RAF signaling by kinase inactive BRAF//Signaling by moderate kinase activity BRAF mutants//Signaling by RAS mutants//Processing of SMDT1	-0.25129	0.020471	0.636284	0.806248	0.999856	0.999486	2.68333	2.66241	0.746095	0.664296	0.908273	0.899936
ATXN2L		0.002375	-0.203962	0.939345	0.663874	0.999856	0.999486	2.68342	2.73286	0.746049	0.625084	0.908273	0.886097
PIGH	Synthesis of glycosylphosphatidylinositol (GPI)	-0.285583	0.203652	0.584297	0.423623	0.999856	0.999486	1.67458	3.82711	0.745957	0.180973	0.908273	0.817696
GOLGA3		-0.354667	0.573156	0.486032	0.0549296	0.999856	0.907203	1.67455	1.53807	0.745944	0.661047	0.908273	0.898429
OSBPL9	Synthesis of bile acids and bile salts	-0.043818	-0.18448	0.980949	0.707246	0.999856	0.999486	1.67279	2.88163	0.745087	0.545777	0.908037	0.858112
GTF2IP7		0.342785	-0.448778	0.416319	0.239533	0.999856	0.999486	1.67272	0.980539	0.745055	0.383702	0.908037	0.819648
MAT2A	Methylation	-0.181491	-0.056241	0.747575	0.98971	0.999856	0.999486	1.67268	1.44965	0.745036	0.6121	0.908037	0.88297
POLR2G	PIWI-interacting RNA (piRNA) biogenesis//Tat-mediated elongation of the HIV-1 transcript//Abortive elongation of HIV-1 transcript in the absence of Tat//Tat-mediated HIV elongation arrest and recovery//Activation of anterior HOX genes in hindbrain development during early embryogenesis//Formation of TC-NER Pre-Incision Complex//Processing of Capped Intron-Containing Pre-mRNA//Viral Messenger RNA …	-0.167111	-0.131045	0.771268	0.830785	0.999856	0.999486	2.68744	1.89284	0.744097	0.870379	0.907481	0.970431
NOS1	Nitric oxide stimulates guanylate cyclase//Ion homeostasis//ROS, RNS production in phagocytes	0.335963	-0.274704	0.424836	0.516429	0.999856	0.999486	1.67074	0.874985	0.74409	0.340589	0.907481	0.81877
SRCAP		0.450083	0.404584	0.296003	0.158893	0.999856	0.999486	1.67073	2.09016	0.744085	0.991973	0.907481	0.997776
TSPAN31		-0.598534	0.089872	0.220793	0.648753	0.999856	0.999486	1.67062	1.23265	0.744032	0.499379	0.907481	0.842945
YTHDC1		0.368188	-0.169297	0.385502	0.741728	0.999856	0.999486	1.67001	1.33934	0.743737	0.553397	0.907481	0.86094
ZNF385C		0.435281	-0.415122	0.311056	0.28273	0.999856	0.999486	1.66979	0.74126	0.743632	0.290617	0.907481	0.817696
SLC17A5	Organic anion transporters//Sialic acid metabolism//Defective SLC17A5 causes Salla disease (SD) and ISSD	-0.465298	-0.186374	0.349239	0.702985	0.999856	0.999486	1.66974	1.26695	0.743604	0.516436	0.907481	0.849027
LARP4B		0.022515	0.095716	0.904736	0.636073	0.999856	0.999486	2.68849	3.31118	0.743585	0.348545	0.907481	0.819648
CLIP2		-0.059483	-0.267361	0.953922	0.530911	0.999856	0.999486	1.6697	1.56849	0.743584	0.678241	0.907481	0.904385
RP11-437B10.1		-0.069589	0.10084	0.936512	0.625041	0.999856	0.999486	1.66958	1.14297	0.743528	0.456242	0.907481	0.832552
POM121	Viral Messenger RNA Synthesis//NEP/NS2 Interacts with the Cellular Export Machinery//snRNP Assembly//SUMOylation of RNA binding proteins//SUMOylation of chromatin organization proteins//Transcriptional regulation by small RNAs//NS1 Mediated Effects on Host Pathways//Transport of Ribonucleoproteins into the Host Nucleus//Regulation of Glucokinase by Glucokinase Regulatory Protein//Nuclear Pore Com…	-0.056801	-0.16731	0.958546	0.746281	0.999856	0.999486	1.66926	2.48711	0.743375	0.765734	0.907481	0.937378
SYTL2		0.249049	-0.148629	0.54189	0.7895	0.999856	0.999486	1.66925	2.307	0.743367	0.874297	0.907481	0.972096
BSG	Integrin cell surface interactions//Proton-coupled monocarboxylate transport//Basigin interactions//Degradation of the extracellular matrix//Pyruvate metabolism	0.03143	0.24506	0.889469	0.354663	0.999856	0.999486	1.66838	1.64324	0.742944	0.721199	0.907481	0.922581
GRK2	Activation of SMO//Calmodulin induced events//G alpha (s) signalling events//Cargo recognition for clathrin-mediated endocytosis//G alpha (q) signalling events	-0.00739	-0.211612	0.956171	0.647136	0.999856	0.999486	2.68992	1.70267	0.74289	0.756	0.907481	0.934042
COMT	Enzymatic degradation of Dopamine by monoamine oxidase//Enzymatic degradation of dopamine by COMT//Methylation	0.230533	0.110043	0.568757	0.605438	0.999856	0.999486	1.66817	1.29218	0.742844	0.529171	0.907481	0.853915
VPS54	Retrograde transport at the Trans-Golgi-Network	0.362001	-0.297899	0.392876	0.472067	0.999856	0.999486	1.66731	1.16063	0.742427	0.464564	0.907481	0.83473
NMI		-0.260533	-0.039795	0.62208	0.949994	0.999856	0.999486	2.69094	2.61113	0.742397	0.693435	0.907481	0.910651
EWSR1		0.067868	0.085405	0.827557	0.658516	0.999856	0.999486	1.66656	0.95596	0.742064	0.373376	0.907481	0.819648
SLC35E2B		0.443883	0.034226	0.302248	0.774162	0.999856	0.999486	2.69267	2.03093	0.741558	0.955329	0.907475	0.990967
ILF3		-0.053082	-0.056387	0.964961	0.990063	0.999856	0.999486	1.66526	2.0341	0.74143	0.957286	0.907475	0.990967
PPP6R1	COPII-mediated vesicle transport	-0.180461	-0.384581	0.749265	0.326251	0.999856	0.999486	2.69373	3.36018	0.741042	0.32934	0.90717	0.817696
OLA1P3		0.439856	-0.36075	0.30635	0.363084	0.999856	0.999486	1.66438	1.022	0.741006	0.401511	0.90717	0.821337
UVRAG	Macroautophagy	0.589612	-0.328309	0.177974	0.41723	0.999856	0.999486	1.66399	1.75384	0.740815	0.786365	0.90717	0.945036
TLK2		0.431333	-0.035486	0.315155	0.939604	0.999856	0.999486	1.66283	2.02695	0.740253	0.952865	0.906693	0.9904
SYNJ2BP-COX16		-0.283768	0.060097	0.586999	0.714886	0.999856	0.999486	1.66253	1.13805	0.740108	0.453934	0.906678	0.831431
R3HDM2		0.223982	-0.162593	0.578412	0.757125	0.999856	0.999486	1.6613	1.5882	0.739511	0.689475	0.90611	0.907994
AC243587.1		-0.060253	0.332635	0.952594	0.233709	0.999856	0.999486	1.661	0.0789906	0.739363	0.116259	0.906092	0.817696
CTD-3214H19.4		-0.148494	-0.146708	0.802259	0.793984	0.999856	0.999486	2.69913	2.97521	0.738426	0.498585	0.905107	0.842945
NDUFA6	Complex I biogenesis//Respiratory electron transport	-0.782761	0.426241	0.104561	0.140372	0.999856	0.999486	1.65901	2.45017	0.738401	0.787702	0.905107	0.945763
TMEM220		0.148561	0.270934	0.694707	0.315399	0.999856	0.999486	1.65883	2.37377	0.738315	0.833657	0.905107	0.963114
MRPL33	Mitochondrial translation elongation//Mitochondrial translation initiation//Mitochondrial translation termination	0.138424	0.100452	0.710982	0.625873	0.999856	0.999486	1.6588	0.876909	0.738299	0.341346	0.905107	0.81877
EFCAB3		-0.234927	-0.240723	0.661758	0.585117	0.999856	0.999486	1.65838	1.32298	0.738097	0.544933	0.905107	0.858112
APOL4		-0.449466	-0.022412	0.367162	0.908152	0.999856	0.999486	1.65816	2.15996	0.737988	0.964822	0.905107	0.994117
LRRC37B		-0.387526	-0.080239	0.442637	0.952318	0.999856	0.999486	1.65775	1.32048	0.737789	0.543644	0.905107	0.858052
SCRN3		-0.123153	0.20555	0.844939	0.4203	0.999856	0.999486	2.70088	2.13161	0.737575	0.982365	0.905107	0.995945
DRAP1	Signaling by Activin//Signaling by NODAL	-0.006125	0.167999	0.95399	0.488841	0.999856	0.999486	1.65559	2.06355	0.736744	0.975505	0.904349	0.995476
FUT11		0.318158	-0.43922	0.447538	0.251298	0.999856	0.999486	1.65529	1.30823	0.736597	0.537354	0.904331	0.856477
PRSS23	Post-translational protein phosphorylation//Regulation of Insulin-like Growth Factor (IGF) transport and uptake by Insulin-like Growth Factor Binding Proteins (IGFBPs)	0.048706	-0.250637	0.860007	0.564644	0.999856	0.999486	1.65525	0.817345	0.73658	0.318411	0.904331	0.817696
GSTK1	Peroxisomal protein import//Glutathione conjugation	0.101408	-0.078965	0.771491	0.955392	0.999856	0.999486	1.65424	1.79172	0.736092	0.809059	0.904038	0.953714
UGT2A1		-0.366264	-0.25254	0.470459	0.560754	0.999856	0.999486	1.65411	1.41884	0.736025	0.595431	0.904038	0.875987
GTPBP3	tRNA modification in the mitochondrion	0.310451	0.161932	0.457575	0.500454	0.999856	0.999486	1.6536	2.99484	0.735779	0.488968	0.90398	0.842945
HCLS1		-0.26841	-0.205274	0.610085	0.660991	0.999856	0.999486	2.70521	1.59253	0.735479	0.691952	0.903775	0.909755
CD52	Post-translational modification: synthesis of GPI-anchored proteins	0.266122	0.128567	0.517692	0.566843	0.999856	0.999486	2.70529	1.61564	0.735443	0.705227	0.903775	0.916568
KIAA1161		0.228168	-0.320867	0.572234	0.430291	0.999856	0.999486	1.65239	0.917828	0.735197	0.3577	0.903755	0.819648
FAM96B		0.114592	0.184803	0.749758	0.457449	0.999856	0.999486	2.70603	2.18953	0.735085	0.946542	0.903755	0.990165
UBE2V2	G2/M DNA damage checkpoint//E3 ubiquitin ligases ubiquitinate target proteins//Processing of DNA double-strand break ends//Recruitment and ATM-mediated phosphorylation of repair and signaling proteins at DNA double strand breaks//Formation of Incision Complex in GG-NER//Antigen processing: Ubiquitination & Proteasome degradation//Nonhomologous End-Joining (NHEJ)	-0.183216	-0.365489	0.744749	0.355559	0.999856	0.999486	2.70822	2.25076	0.734023	0.908789	0.902638	0.979392
PER2	Circadian Clock	-0.685704	0.322493	0.157632	0.245993	0.999856	0.999486	1.6496	1.55754	0.733847	0.672032	0.902583	0.902173
VAMP2	Acetylcholine Neurotransmitter Release Cycle//Serotonin Neurotransmitter Release Cycle//Clathrin derived vesicle budding//Norepinephrine Neurotransmitter Release Cycle//Toxicity of botulinum toxin type D (BoNT/D)//Toxicity of botulinum toxin type B (BoNT/B)//Regulation of insulin secretion//GABA synthesis, release, reuptake and degradation//Insulin processing//Toxicity of botulinum toxin type F (…	0.540544	0.190318	0.214671	0.447398	0.999856	0.999486	1.64937	1.43534	0.733732	0.604329	0.902583	0.878731
ERMAP		0.05665	0.729208	0.846522	0.0167506	0.999856	0.55464	1.64919	2.99863	0.733647	0.487123	0.902583	0.842945
RLIM	Antigen processing: Ubiquitination & Proteasome degradation	0.045303	-0.042152	0.865797	0.955681	0.999856	0.999486	1.64917	0.794925	0.733638	0.310045	0.902583	0.817696
NR4A1	Constitutive Signaling by AKT1 E17K in Cancer//AKT phosphorylates targets in the nucleus//Nuclear Receptor transcription pathway	0.251985	0.09071	0.537689	0.646929	0.999856	0.999486	1.64763	0.746761	0.732891	0.29257	0.902061	0.817696
KLHDC4		0.335468	0.435735	0.425458	0.132797	0.999856	0.999486	1.64678	1.72558	0.732483	0.769551	0.901721	0.938201
PCYT1A	Synthesis of PC	-0.529209	0.734146	0.28265	0.01608	0.999856	0.539602	2.71256	3.84336	0.731926	0.176896	0.901247	0.817696
ENSA	MASTL Facilitates Mitotic Progression	-0.212789	0.281064	0.696851	0.300836	0.999856	0.999486	1.64553	1.33562	0.731876	0.551467	0.901247	0.860224
C15orf39		0.655871	-0.668089	0.136114	0.0656978	0.999856	0.9653	2.71418	3.90229	0.731144	0.162683	0.900724	0.817696
TSPO	Pregnenolone biosynthesis	-0.16514	-0.071967	0.774533	0.972288	0.999856	0.999486	1.64341	2.27511	0.730856	0.893833	0.900534	0.977009
PAXIP1	Activation of anterior HOX genes in hindbrain development during early embryogenesis//Nonhomologous End-Joining (NHEJ)	-0.791853	0.922714	0.100422	0.00289857	0.999856	0.256768	2.71563	2.07256	0.730443	0.981081	0.900188	0.99571
TM9SF2		-0.228669	-0.116007	0.671608	0.866471	0.999856	0.999486	2.7159	2.18906	0.730314	0.946835	0.900188	0.990165
ATP8B3	Ion transport by P-type ATPases	0.291056	-0.131545	0.483384	0.829604	0.999856	0.999486	1.64198	1.67131	0.730163	0.737571	0.900168	0.9279
SAFB	SUMOylation of transcription cofactors	-0.059644	-0.296455	0.953644	0.474766	0.999856	0.999486	2.71624	2.11542	0.730147	0.992388	0.900168	0.997776
VIM	Caspase-mediated cleavage of cytoskeletal proteins//Striated Muscle Contraction//Interleukin-4 and Interleukin-13 signaling	0.687138	0.610842	0.119212	0.041993	0.999856	0.840911	2.71627	1.55398	0.730134	0.670017	0.900168	0.902173
AC110926.4		0.310646	0.004751	0.45732	0.843318	0.999856	0.999486	1.6419	1.66513	0.730127	0.733951	0.900168	0.927528
SMIM19		0.465954	-0.348801	0.280413	0.382494	0.999856	0.999486	2.71716	2.86653	0.729703	0.553594	0.900168	0.86094
PDXK	Neutrophil degranulation//Vitamins B6 activation to pyridoxal phosphate	0.526234	-0.072244	0.226335	0.971619	0.999856	0.999486	1.64089	1.46042	0.729639	0.617977	0.900168	0.883491
GLTP	Glycosphingolipid metabolism	0.673211	-0.212035	0.126525	0.646216	0.999856	0.999486	1.64076	2.49076	0.729576	0.763569	0.900168	0.937311
JAM2	Integrin cell surface interactions//Cell surface interactions at the vascular wall	0.361097	-1.04855	0.393961	0.00276304	0.999856	0.252665	1.6407	1.40707	0.729546	0.589113	0.900168	0.873244
IQGAP2	RHO GTPases activate IQGAPs//Neutrophil degranulation	-0.443341	-0.158932	0.374247	0.765574	0.999856	0.999486	2.71752	3.08206	0.729533	0.447476	0.900168	0.827836
ARF4	VxPx cargo-targeting to cilium//COPI-dependent Golgi-to-ER retrograde traffic//COPI-mediated anterograde transport	-0.411288	-0.071835	0.412686	0.972607	0.999856	0.999486	2.71826	3.29046	0.729174	0.356874	0.900168	0.819648
PAWR		0.482465	-0.553572	0.264796	0.135283	0.999856	0.999486	1.63921	0.443392	0.728825	0.197779	0.900168	0.817696
SRP19	SRP-dependent cotranslational protein targeting to membrane	-0.149419	0.370753	0.800712	0.191442	0.999856	0.999486	2.71973	1.94556	0.728467	0.902692	0.900034	0.978904
CHMP2A	Macroautophagy//Endosomal Sorting Complex Required For Transport (ESCRT)//Budding and maturation of HIV virion//Lysosome Vesicle Biogenesis	0.267128	-0.053065	0.516284	0.982035	0.999856	0.999486	2.72027	2.83297	0.728204	0.571163	0.900034	0.866204
LRRC37BP1		-0.143009	-0.026797	0.811452	0.918687	0.999856	0.999486	1.63749	0.992062	0.727995	0.388603	0.899941	0.819648
TPD52L1	Golgi Associated Vesicle Biogenesis	-0.07465	-0.068991	0.927804	0.979477	0.999856	0.999486	1.63735	0.670155	0.727928	0.266162	0.899941	0.817696
PCNX1		0.304933	0.078347	0.464838	0.674059	0.999856	0.999486	1.63693	1.07475	0.727728	0.424875	0.899938	0.825181
YY1	Activation of anterior HOX genes in hindbrain development during early embryogenesis//Estrogen-dependent gene expression//UCH proteinases//TFAP2 (AP-2) family regulates transcription of growth factors and their receptors//DNA Damage Recognition in GG-NER	-0.567113	0.451992	0.24751	0.120564	0.999856	0.999486	2.72148	1.70864	0.727619	0.759525	0.899938	0.936331
SF3B4	mRNA Splicing - Minor Pathway//mRNA Splicing - Major Pathway	-0.415039	-0.285554	0.408071	0.495413	0.999856	0.999486	2.72202	2.37175	0.727362	0.834881	0.899813	0.963574
CBWD2		-0.082275	0.11899	0.914702	0.58665	0.999856	0.999486	2.72245	1.90087	0.727154	0.875292	0.89972	0.972689
CATIP		0.32163	-0.586232	0.443058	0.111267	0.999856	0.999486	1.63509	1.54874	0.726838	0.667059	0.899492	0.901171
KARS	SeMet incorporation into proteins//Mitochondrial tRNA aminoacylation//Cytosolic tRNA aminoacylation	-0.375609	-0.055981	0.458113	0.989082	0.999856	0.999486	2.72461	2.30732	0.72611	0.874099	0.898754	0.972096
ZSCAN5A		0.438929	-0.210441	0.3073	0.649687	0.999856	0.999486	1.63339	1.1597	0.726019	0.464125	0.898754	0.83473
COX5A	TP53 Regulates Metabolic Genes//Respiratory electron transport	-0.08786	0.279383	0.905119	0.303221	0.999856	0.999486	1.63329	1.302	0.725972	0.534171	0.898754	0.855713
TMEM245		0.677336	0.06152	0.124324	0.711671	0.999856	0.999486	2.72587	1.9688	0.725503	0.916987	0.898494	0.98191
COA5		-0.035303	-0.212243	0.995651	0.645763	0.999856	0.999486	2.72608	2.25898	0.725404	0.90374	0.898494	0.978904
BCLAF1		-0.699904	-0.246288	0.148792	0.573583	0.999856	0.999486	2.72615	2.12641	0.725368	0.985582	0.898494	0.996311
H2AFY		0.06424	-0.034182	0.83368	0.936462	0.999856	0.999486	1.63097	0.644999	0.724853	0.25786	0.898179	0.817696
GNB4	Ca2+ pathway//G alpha (12/13) signalling events//Prostacyclin signalling through prostacyclin receptor//G beta:gamma signalling through PI3Kgamma//G alpha (s) signalling events//G alpha (i) signalling events//Glucagon-type ligand receptors//Thrombin signalling through proteinase activated receptors (PARs)//G beta:gamma signalling through PLC beta//G-protein activation//Glucagon signaling in metab…	-0.205382	-0.064146	0.708744	0.991185	0.999856	0.999486	1.63096	0.834485	0.724852	0.324905	0.898179	0.817696
COX15	Heme biosynthesis	-0.241484	0.784035	0.651501	0.0105211	0.999856	0.445741	2.72735	2.33906	0.724793	0.854737	0.898179	0.967376
GDI2	RAB GEFs exchange GTP for GDP on RABs//Neutrophil degranulation//Rho GTPase cycle	-0.111167	0.170633	0.865294	0.483845	0.999856	0.999486	1.63081	0.780182	0.724778	0.304625	0.898179	0.817696
ANP32A	HuR (ELAVL1) binds and stabilizes mRNA	-0.227349	0.128863	0.673692	0.566236	0.999856	0.999486	1.63059	0.808556	0.72467	0.315114	0.898179	0.817696
LINC00094		-0.234274	-0.139695	0.662783	0.81041	0.999856	0.999486	1.62998	1.87654	0.724379	0.860433	0.898179	0.968899
AC004980.9		0.35421	0.011119	0.402283	0.828255	0.999856	0.999486	1.62973	1.00572	0.724257	0.394463	0.898179	0.821337
ARRB1	Activation of SMO//Ub-specific processing proteases//G alpha (s) signalling events//Thrombin signalling through proteinase activated receptors (PARs)//MAP2K and MAPK activation//Golgi Associated Vesicle Biogenesis//Lysosome Vesicle Biogenesis//Clathrin-mediated endocytosis//Cargo recognition for clathrin-mediated endocytosis//Signaling by BRAF and RAF fusions//Paradoxical activation of RAF signal…	-0.164491	0.673723	0.775609	0.0261441	0.999856	0.680644	1.6293	1.37547	0.72405	0.572321	0.898179	0.866887
RBM25		-0.178214	-0.070422	0.752955	0.97602	0.999856	0.999486	2.72963	2.14692	0.723696	0.97289	0.898179	0.994925
PRELID1	TP53 Regulates Transcription of Genes Involved in Cytochrome C Release	-0.246198	0.099533	0.644167	0.627847	0.999856	0.999486	2.72973	3.14314	0.723644	0.419654	0.898179	0.825181
PRKACB	HDL assembly//PKA-mediated phosphorylation of CREB//RET signaling//Glycolysis//Regulation of insulin secretion//Degradation of GLI2 by the proteasome//Degradation of GLI1 by the proteasome//Hedgehog 'off' state//GLI3 is processed to GLI3R by the proteasome//VEGFA-VEGFR2 Pathway//ROBO receptors bind AKAP5//Factors involved in megakaryocyte development and platelet production//Triglyceride cataboli…	-0.082655	-0.363976	0.914049	0.357951	0.999856	0.999486	2.73127	2.46143	0.722905	0.780983	0.897891	0.94318
RPL7P1		0.076147	-0.33346	0.813623	0.408328	0.999856	0.999486	1.62687	1.46938	0.722881	0.622885	0.897891	0.885146
PAIP2		-0.23978	-0.143251	0.654161	0.80207	0.999856	0.999486	1.62665	0.669609	0.722774	0.26598	0.897891	0.817696
PSMF1	Regulation of activated PAK-2p34 by proteasome mediated degradation//Ub-specific processing proteases//NIK-->noncanonical NF-kB signaling//Degradation of beta-catenin by the destruction complex//Cdc20:Phospho-APC/C mediated degradation of Cyclin A//Interleukin-1 signaling//RUNX1 regulates transcription of genes involved in differentiation of HSCs//Regulation of RAS by GAPs//FCERI mediated NF-kB a…	-0.020721	0.147293	0.979171	0.529067	0.999856	0.999486	2.73189	2.75149	0.722605	0.614885	0.897891	0.883491
SECISBP2L		0.021363	-0.187744	0.906711	0.699908	0.999856	0.999486	1.62603	1.72462	0.722478	0.768978	0.897891	0.938201
TTC37	mRNA decay by 3' to 5' exoribonuclease	-0.277002	0.252627	0.59712	0.342873	0.999856	0.999486	2.73232	2.63078	0.722401	0.682212	0.897891	0.904621
RPL13AP5		0.362713	-0.016421	0.392023	0.893784	0.999856	0.999486	1.62574	1.27958	0.722336	0.522794	0.897891	0.85229
VPS41		-0.55211	-0.454632	0.261035	0.232522	0.999856	0.999486	2.73366	3.06326	0.721756	0.45625	0.897775	0.832552
CCT3	BBSome-mediated cargo-targeting to cilium//Formation of tubulin folding intermediates by CCT/TriC//Cooperation of PDCL (PhLP1) and TRiC/CCT in G-protein beta folding//Prefoldin mediated transfer of substrate to CCT/TriC//Association of TriC/CCT with target proteins during biosynthesis//Folding of actin by CCT/TriC	-0.261975	0.480201	0.619877	0.101451	0.999856	0.999486	1.62437	1.8811	0.721678	0.863212	0.897775	0.968899
MT2A	Metallothioneins bind metals//Interferon gamma signaling	0.238002	-0.032896	0.557843	0.933364	0.999856	0.999486	1.62429	1.83261	0.721639	0.833736	0.897775	0.963114
ZNF702P		0.179454	-0.309281	0.645993	0.451091	0.999856	0.999486	1.62412	1.08477	0.721558	0.429404	0.897775	0.825325
ELF2	RUNX1 regulates transcription of genes involved in BCR signaling	0.237755	-0.127673	0.558202	0.838759	0.999856	0.999486	1.62342	1.50115	0.721223	0.640419	0.897775	0.892395
PCBP2	Processing of Capped Intron-Containing Pre-mRNA//Negative regulators of DDX58/IFIH1 signaling//mRNA Splicing - Major Pathway	-0.011627	-0.22428	0.963478	0.619811	0.999856	0.999486	1.62329	1.13355	0.721159	0.451833	0.897775	0.82915
BMS1	rRNA modification in the nucleus and cytosol//Major pathway of rRNA processing in the nucleolus and cytosol	-0.682483	0.198743	0.159692	0.432289	0.999856	0.999486	2.73496	3.04561	0.721131	0.464569	0.897775	0.83473
HSD17B11	Estrogen biosynthesis	-0.273765	-0.285678	0.601989	0.495175	0.999856	0.999486	2.73568	2.54678	0.720783	0.730645	0.897775	0.926779
WHAMMP2		0.359054	-0.313374	0.396419	0.443679	0.999856	0.999486	1.62225	1.49722	0.720657	0.638236	0.897775	0.891535
KCNK3	Phase 4 - resting membrane potential//TWIK-releated acid-sensitive K+ channel (TASK)	0.271449	-0.282529	0.510258	0.501226	0.999856	0.999486	1.62176	1.0837	0.720423	0.42892	0.897775	0.825325
FKBP1A	TGFBR2 Kinase Domain Mutants in Cancer//Calcineurin activates NFAT//TGFBR1 KD Mutants in Cancer//TGFBR1 LBD Mutants in Cancer//TGF-beta receptor signaling activates SMADs//TGF-beta receptor signaling in EMT (epithelial to mesenchymal transition)	-0.033237	0.127541	0.999218	0.568949	0.999856	0.999486	1.62172	1.08825	0.720402	0.430982	0.897775	0.825325
PRPF40A	mRNA Splicing - Major Pathway	-0.069301	-0.081662	0.937008	0.948885	0.999856	0.999486	2.73749	2.0424	0.719914	0.96242	0.897734	0.993292
TBC1D17	TBC/RABGAPs	0.7194	-0.072367	0.103543	0.971322	0.999856	0.999486	1.61976	1.71671	0.719462	0.764296	0.897383	0.937311
TCAF2		0.434302	-0.221263	0.312069	0.626273	0.999856	0.999486	1.61956	1.03346	0.719366	0.406523	0.897383	0.822335
PCBP1	Processing of Capped Intron-Containing Pre-mRNA//mRNA Splicing - Major Pathway	0.299052	0.13414	0.472649	0.555466	0.999856	0.999486	1.61942	1.96016	0.719299	0.91167	0.897383	0.979445
TIA1	FGFR2 alternative splicing	-0.289022	-0.417752	0.579195	0.279176	0.999856	0.999486	2.73885	1.63779	0.719262	0.718032	0.897383	0.921076
TMEM219	TP53 Regulates Transcription of Death Receptors and Ligands	-0.037964	-0.501126	0.991056	0.181967	0.999856	0.999486	2.74068	2.56421	0.718382	0.720498	0.896692	0.922221
TNFRSF1A	TNFR1-induced proapoptotic signaling//TNFR1-induced NFkappaB signaling pathway//TNF signaling//Interleukin-10 signaling//TNFR1-mediated ceramide production//TNFs bind their physiological receptors//Regulation of TNFR1 signaling	-0.167959	-0.8022	0.769865	0.0246578	0.999856	0.670084	1.61731	1.74195	0.718286	0.779275	0.896692	0.94262
CMC1		0.299033	0.051926	0.472674	0.733442	0.999856	0.999486	2.7415	2.27219	0.717991	0.895626	0.896692	0.977009
UBE2Z	Synthesis of active ubiquitin: roles of E1 and E2 enzymes//Antigen processing: Ubiquitination & Proteasome degradation	0.127775	-0.25026	0.728223	0.565417	0.999856	0.999486	2.7431	2.4724	0.717223	0.774458	0.895903	0.940209
MIA3	Post-translational protein phosphorylation//Regulation of Insulin-like Growth Factor (IGF) transport and uptake by Insulin-like Growth Factor Binding Proteins (IGFBPs)//Cargo concentration in the ER	-0.440719	-0.246429	0.377306	0.573292	0.999856	0.999486	2.74325	2.25635	0.717148	0.905354	0.895903	0.979292
GNB1	Ca2+ pathway//G alpha (12/13) signalling events//Activation of the phototransduction cascade//Olfactory Signaling Pathway//Prostacyclin signalling through prostacyclin receptor//G beta:gamma signalling through PI3Kgamma//G alpha (s) signalling events//Activation of G protein gated Potassium channels//G alpha (i) signalling events//Glucagon-type ligand receptors//Thrombin signalling through protei…	-0.719198	0.277379	0.137393	0.306081	0.999856	0.999486	2.74371	2.3683	0.71693	0.83697	0.895866	0.964842
TMEM52B		0.417836	0.015068	0.329435	0.818945	0.999856	0.999486	1.61447	0.797403	0.716922	0.310963	0.895866	0.817696
SYT11	Clathrin-mediated endocytosis//Cargo recognition for clathrin-mediated endocytosis	0.368548	-0.114475	0.385076	0.870123	0.999856	0.999486	1.61423	0.253387	0.71681	0.151189	0.895866	0.817696
ORAOV1		-0.066117	-0.336226	0.94249	0.403595	0.999856	0.999486	1.61422	1.26586	0.716802	0.515888	0.895866	0.84833
TMEM256		0.081696	-0.093885	0.804317	0.919446	0.999856	0.999486	1.61405	1.22574	0.71672	0.495983	0.895866	0.842945
BRD4		0.112718	-0.017615	0.752835	0.896645	0.999856	0.999486	1.61355	1.53183	0.716481	0.657542	0.895866	0.897696
CCDC18		0.318893	0.293979	0.446588	0.282928	0.999856	0.999486	2.74481	2.53845	0.7164	0.735512	0.895866	0.9279
RNF14	Antigen processing: Ubiquitination & Proteasome degradation	0.651254	0.13424	0.138759	0.555263	0.999856	0.999486	2.74533	3.00698	0.71615	0.483076	0.895866	0.841865
RFK	Vitamin B2 (riboflavin) metabolism	-0.191094	0.129757	0.731883	0.564404	0.999856	0.999486	2.74551	3.01034	0.716064	0.481448	0.895866	0.840962
CD109	Post-translational modification: synthesis of GPI-anchored proteins//Platelet degranulation	0.088073	-0.358179	0.793657	0.367207	0.999856	0.999486	2.74572	1.00612	0.715963	0.394633	0.895866	0.821337
CCDC24		0.476999	0.444618	0.269898	0.125999	0.999856	0.999486	1.61194	1.42184	0.715708	0.597041	0.895866	0.875987
SERF1A		-0.09482	-0.245429	0.893197	0.575356	0.999856	0.999486	1.61182	1.56217	0.715654	0.674656	0.895866	0.903275
CCL28	G alpha (i) signalling events//Chemokine receptors bind chemokines	0.467358	-0.224086	0.279061	0.620226	0.999856	0.999486	1.61121	0.613684	0.71536	0.247777	0.895866	0.817696
AC012314.9		0.090588	-0.431679	0.789463	0.260861	0.999856	0.999486	1.61086	1.32801	0.715191	0.547528	0.895866	0.858945
UPF2	Nonsense Mediated Decay (NMD) enhanced by the Exon Junction Complex (EJC)//Regulation of expression of SLITs and ROBOs	0.026032	0.030263	0.898709	0.78337	0.999856	0.999486	1.6106	2.11167	0.715067	0.99471	0.895866	0.998728
AZIN1	Regulation of ornithine decarboxylase (ODC)	-0.293224	-0.250375	0.572988	0.565181	0.999856	0.999486	2.74773	3.29675	0.715002	0.354332	0.895866	0.819648
PDIA3	Calnexin/calreticulin cycle//ER-Phagosome pathway//Antigen Presentation: Folding, assembly and peptide loading of class I MHC	-0.16717	0.12126	0.771171	0.581926	0.999856	0.999486	1.60976	1.67122	0.714665	0.737513	0.895833	0.9279
M6PR	Lysosome Vesicle Biogenesis//Clathrin-mediated endocytosis//Cargo recognition for clathrin-mediated endocytosis//Retrograde transport at the Trans-Golgi-Network	-0.141327	-0.205218	0.814276	0.661114	0.999856	0.999486	2.74926	2.46874	0.714266	0.776634	0.895498	0.94117
NOMO3		0.364421	-0.40464	0.389982	0.297201	0.999856	0.999486	2.74964	3.23395	0.714083	0.380218	0.895433	0.819648
PIN4		0.149148	-0.022789	0.693768	0.909057	0.999856	0.999486	1.60845	1.23062	0.714037	0.49838	0.895433	0.842945
OPTN	Regulation of PLK1 Activity at G2/M Transition//TBC/RABGAPs	-0.413063	-0.263792	0.410498	0.538023	0.999856	0.999486	1.60807	1.75782	0.713856	0.788741	0.895433	0.946184
ZNF93		0.166711	0.378798	0.665918	0.18329	0.999856	0.999486	1.60781	1.71422	0.713729	0.762818	0.895433	0.937311
AP2A2	Retrograde neurotrophin signalling//Recycling pathway of L1//WNT5A-dependent internalization of FZD4//WNT5A-dependent internalization of FZD2, FZD5 and ROR2//LDL clearance//Neutrophil degranulation//MHC class II antigen presentation//EPH-ephrin mediated repulsion of cells//Nef Mediated CD8 Down-regulation//Clathrin-mediated endocytosis//Cargo recognition for clathrin-mediated endocytosis//VLDLR i…	0.089186	0.137568	0.7918	0.548524	0.999856	0.999486	1.60717	0.780665	0.713422	0.304801	0.895265	0.817696
RNMT	mRNA Capping//RNA Pol II CTD phosphorylation and interaction with CE during HIV infection//RNA Pol II CTD phosphorylation and interaction with CE	-0.380625	0.43947	0.451562	0.129905	0.999856	0.999486	2.75201	1.93288	0.71295	0.894903	0.894837	0.977009
GRB2	Interleukin-15 signaling	0.176213	-0.133766	0.651037	0.824363	0.999856	0.999486	1.60525	1.55808	0.712502	0.672338	0.89444	0.902173
ADGRE2	Class B/2 (Secretin family receptors)	0.528067	-0.254838	0.224816	0.556074	0.999856	0.999486	2.75352	0.176068	0.712229	0.134825	0.894262	0.817696
PMS2P2		0.165872	-0.456158	0.667238	0.230719	0.999856	0.999486	2.75359	2.42804	0.712194	0.800944	0.894262	0.951438
SDF2		-0.282562	-0.206577	0.588797	0.658133	0.999856	0.999486	2.75392	3.51462	0.712033	0.273393	0.894262	0.817696
XRCC5	2-LTR circle formation//Neutrophil degranulation//Cytosolic sensors of pathogen-associated DNA //Nonhomologous End-Joining (NHEJ)//IRF3-mediated induction of type I IFN	-0.241558	0.02002	0.651386	0.807306	0.999856	0.999486	1.60408	1.57239	0.711947	0.680462	0.894262	0.904621
AC007881.4		0.237893	-0.109296	0.558002	0.882489	0.999856	0.999486	2.75416	2.0713	0.711919	0.980297	0.894262	0.99571
TMEM41B		0.663798	0.248537	0.131663	0.349214	0.999856	0.999486	1.60343	1.68346	0.711635	0.744689	0.894262	0.930586
UFC1		0.007253	0.116807	0.930949	0.591209	0.999856	0.999486	1.60332	1.54338	0.711581	0.664037	0.894262	0.899936
ZNF789		-0.732586	0.163577	0.129888	0.497291	0.999856	0.999486	1.60309	1.35219	0.711472	0.560092	0.894262	0.862994
SLFN13		-0.353779	0.208701	0.487236	0.414818	0.999856	0.999486	2.7552	2.43409	0.711423	0.79732	0.894262	0.949706
CNP		-0.64123	-0.384012	0.187897	0.327101	0.999856	0.999486	2.7563	3.21653	0.710895	0.387604	0.894072	0.819648
ZCCHC10		-0.630128	0.00055	0.196081	0.853288	0.999856	0.999486	2.75669	2.82963	0.710708	0.572923	0.894002	0.866887
ZNF43	Generic Transcription Pathway	-0.173875	0.215318	0.760096	0.403442	0.999856	0.999486	1.60128	1.2895	0.710604	0.527812	0.894002	0.853402
STX17	COPII-mediated vesicle transport	0.008434	0.346876	0.928918	0.217204	0.999856	0.999486	1.60072	1.77128	0.710337	0.796793	0.893866	0.949664
PTPN11	PI5P, PP2A and IER3 Regulate PI3K/AKT Signaling//MAPK1 (ERK2) activation//PI-3K cascade:FGFR1//PIP3 activates AKT signaling//Signal regulatory protein family interactions//PI-3K cascade:FGFR2//FRS-mediated FGFR1 signaling//Costimulation by the CD28 family//GAB1 signalosome//Interleukin-37 signaling//Interleukin-3, Interleukin-5 and GM-CSF signaling//MAPK3 (ERK1) activation//GPVI-mediated activati…	-0.612851	0.533289	0.209331	0.0720709	0.999856	0.978627	1.59819	2.16854	0.709129	0.959515	0.892576	0.991193
ANKRD36C		-0.171028	-0.082923	0.764792	0.945844	0.999856	0.999486	1.59792	1.63422	0.708998	0.715967	0.892576	0.919984
RAB5B	RAB GEFs exchange GTP for GDP on RABs//RAB geranylgeranylation//TBC/RABGAPs//Neutrophil degranulation//Clathrin-mediated endocytosis	0.675687	0.064858	0.1252	0.704151	0.999856	0.999486	1.59772	0.671121	0.708903	0.266484	0.892576	0.817696
DBI	Mitochondrial Fatty Acid Beta-Oxidation	0.282137	-0.074282	0.495513	0.966697	0.999856	0.999486	2.76064	1.4867	0.708822	0.632418	0.892576	0.889436
DYX1C1		0.508849	-0.208421	0.241106	0.654097	0.999856	0.999486	1.59741	1.88473	0.708754	0.86543	0.892576	0.969154
HADH	Beta oxidation of butanoyl-CoA to acetyl-CoA//Beta oxidation of hexanoyl-CoA to butanoyl-CoA//Beta oxidation of octanoyl-CoA to hexanoyl-CoA//Beta oxidation of decanoyl-CoA to octanoyl-CoA-CoA//Beta oxidation of lauroyl-CoA to decanoyl-CoA-CoA	-0.001713	-0.003326	0.946386	0.862506	0.999856	0.999486	2.76122	2.69964	0.708544	0.643451	0.892576	0.893206
IREB2	Iron uptake and transport	0.097317	0.377707	0.778272	0.18438	0.999856	0.999486	1.59671	0.723952	0.708421	0.284529	0.892576	0.817696
ENOSF1		-0.479726	0.179971	0.333398	0.466358	0.999856	0.999486	1.59641	2.34885	0.708276	0.848778	0.892576	0.965723
DPP8		0.037186	0.349234	0.879634	0.214554	0.999856	0.999486	2.76185	2.70311	0.708244	0.641521	0.892576	0.892639
AP2M1	Retrograde neurotrophin signalling//Recycling pathway of L1//WNT5A-dependent internalization of FZD4//Formation of annular gap junctions//WNT5A-dependent internalization of FZD2, FZD5 and ROR2//Gap junction degradation//LDL clearance//MHC class II antigen presentation//EPH-ephrin mediated repulsion of cells//Nef Mediated CD8 Down-regulation//Clathrin-mediated endocytosis//Cargo recognition for cl…	0.036431	0.07374	0.880923	0.684281	0.999856	0.999486	1.59618	1.64504	0.708165	0.722247	0.892576	0.92324
CBFA2T3		0.407723	-0.074686	0.340404	0.965721	0.999856	0.999486	2.76202	3.16506	0.708162	0.409921	0.892576	0.824871
PROM2		0.073422	-0.570274	0.818203	0.122544	0.999856	0.999486	1.59483	1.27575	0.707524	0.520862	0.892576	0.851087
CAMTA1		0.413956	-0.022776	0.333616	0.909026	0.999856	0.999486	1.59446	2.21402	0.707348	0.931426	0.892576	0.986711
TKT	Pentose phosphate pathway//Insulin effects increased synthesis of Xylulose-5-Phosphate	-0.30201	0.020605	0.560115	0.805934	0.999856	0.999486	1.59445	1.47953	0.707343	0.628462	0.892576	0.886973
TMEM135		-0.097648	0.261471	0.888359	0.329415	0.999856	0.999486	1.59366	1.7376	0.706962	0.776688	0.892425	0.94117
FBXO43		0.514996	-0.276766	0.235807	0.5124	0.999856	0.999486	2.76473	0.640225	0.706868	0.256305	0.892425	0.817696
LLPH		-0.035245	0.244197	0.995751	0.356024	0.999856	0.999486	1.59302	1.85659	0.706656	0.84829	0.89237	0.965557
NDUFB3	Complex I biogenesis//Respiratory electron transport	0.109278	0.182333	0.758495	0.461991	0.999856	0.999486	1.59194	1.40412	0.706143	0.587538	0.891888	0.872518
TMEM170A		-0.0466	-0.30388	0.976146	0.460978	0.999856	0.999486	1.59169	0.94121	0.706022	0.367262	0.891888	0.819648
GPATCH8		-0.468244	-0.020562	0.345966	0.903712	0.999856	0.999486	2.76663	2.6827	0.705963	0.652899	0.891888	0.897334
NANS	Sialic acid metabolism	-0.683651	0.511036	0.158943	0.083405	0.999856	0.999486	2.76675	3.1107	0.705906	0.434301	0.891888	0.825527
ZCRB1	mRNA Splicing - Minor Pathway	-0.105573	0.145454	0.874825	0.532719	0.999856	0.999486	2.76682	2.18163	0.705872	0.951422	0.891888	0.990183
IL15	Interleukin-15 signaling	0.171288	-0.182447	0.658733	0.71183	0.999856	0.999486	1.59127	0.84834	0.705821	0.330216	0.891888	0.817696
NSUN6	tRNA modification in the nucleus and cytosol	0.061205	0.168607	0.83881	0.487686	0.999856	0.999486	1.59112	2.34404	0.705751	0.851707	0.891888	0.965955
KIF6	COPI-dependent Golgi-to-ER retrograde traffic//Kinesins	-0.149834	-0.321165	0.800018	0.429764	0.999856	0.999486	1.59071	0.873046	0.705556	0.339827	0.891888	0.818508
SCAF11		-0.01115	0.006552	0.962655	0.839052	0.999856	0.999486	1.59042	0.866942	0.705416	0.337436	0.891888	0.817723
EP400NL		-0.230611	-0.012755	0.668545	0.885009	0.999856	0.999486	1.59027	1.21627	0.705345	0.491342	0.891888	0.842945
NFKBIB	Activation of NF-kappaB in B cells//TRAF6 mediated NF-kB activation//TAK1 activates NFkB by phosphorylation and activation of IKKs complex//RIP-mediated NFkB activation via ZBP1	-0.22543	-0.731702	0.676728	0.0420351	0.999856	0.840911	1.59012	0.968256	0.705276	0.37852	0.891888	0.819648
DDX46	mRNA Splicing - Major Pathway	-0.100735	0.204868	0.883083	0.421493	0.999856	0.999486	2.76812	2.25366	0.705249	0.90701	0.891888	0.979392
MED9	Transcriptional regulation of white adipocyte differentiation//PPARA activates gene expression	0.496075	0.103215	0.252382	0.619956	0.999856	0.999486	1.58979	2.1191	0.705117	0.990107	0.891888	0.997776
CHSY1	Chondroitin sulfate biosynthesis//Defective CHSY1 causes TPBS	0.49771	0.668331	0.250919	0.027263	0.999856	0.696474	2.76854	1.91434	0.705051	0.883536	0.891888	0.97543
RP11-345J4.6		0.470653	0.370992	0.275906	0.191196	0.999856	0.999486	2.76854	1.42891	0.70505	0.600857	0.891888	0.876067
UBE2O	Antigen processing: Ubiquitination & Proteasome degradation	0.390936	-1.04146	0.359124	0.00296361	0.999856	0.257675	1.58938	2.93318	0.704924	0.519511	0.891888	0.850188
VPS50		-0.5672	0.791425	0.247433	0.00986284	0.999856	0.424939	1.58844	1.89367	0.704475	0.870887	0.891888	0.970582
EIF6		0.162023	-0.079656	0.673309	0.953724	0.999856	0.999486	2.77027	2.52415	0.704223	0.743889	0.891888	0.930413
FAM227B		0.367783	-0.32306	0.385982	0.426418	0.999856	0.999486	1.58781	1.47599	0.704175	0.626513	0.891888	0.886786
HSH2D		-0.516989	0.06504	0.294667	0.703741	0.999856	0.999486	1.5876	3.30648	0.704074	0.35042	0.891888	0.819648
NME4	Interconversion of nucleotide di- and triphosphates	-0.23098	0.118616	0.667964	0.58743	0.999856	0.999486	2.77178	3.63764	0.703504	0.233756	0.891888	0.817696
MPLKIP		-0.050495	0.07599	0.969424	0.679281	0.999856	0.999486	1.58567	1.33907	0.703155	0.553259	0.891755	0.86094
PRELID1P1		0.062824	0.126946	0.836072	0.570173	0.999856	0.999486	1.58548	1.4901	0.703063	0.634293	0.891755	0.890449
MS4A7		0.004799	-0.20315	0.935172	0.66566	0.999856	0.999486	1.58418	0.341982	0.702442	0.171751	0.891183	0.817696
GPHN	Molybdenum cofactor biosynthesis	-0.21278	-0.104426	0.696866	0.894144	0.999856	0.999486	1.58416	3.05731	0.702432	0.459043	0.891183	0.833587
ITSN2	Clathrin-mediated endocytosis//Cargo recognition for clathrin-mediated endocytosis	0.253519	-0.112236	0.535501	0.875466	0.999856	0.999486	2.77407	3.47698	0.702413	0.286389	0.891183	0.817696
CTC-429P9.4		-0.272184	-0.507065	0.604375	0.176147	0.999856	0.999486	2.77408	2.2497	0.702411	0.909447	0.891183	0.979392
EIF1AD		-0.224969	-0.113469	0.677457	0.872523	0.999856	0.999486	2.77454	3.05552	0.70219	0.459885	0.891183	0.833587
SCP2	Peroxisomal protein import//alpha-linolenic acid (ALA) metabolism//TYSND1 cleaves peroxisomal proteins	-0.197751	-0.213415	0.72107	0.643217	0.999856	0.999486	2.7748	2.31189	0.702067	0.871307	0.891183	0.970791
SS18		-0.581176	-0.336903	0.235285	0.402441	0.999856	0.999486	1.58324	3.0829	0.701994	0.447087	0.891183	0.827836
ARL6IP4		0.052369	0.042259	0.853784	0.755597	0.999856	0.999486	1.58259	1.63793	0.701688	0.718118	0.891183	0.921076
NUDT21	mRNA 3'-end processing//Processing of Intronless Pre-mRNAs//Cleavage of Growing Transcript in the Termination Region //mRNA Splicing - Major Pathway	-0.659075	0.029682	0.175275	0.784722	0.999856	0.999486	2.77612	2.41427	0.701437	0.809215	0.891183	0.953714
CUL3	Regulation of RAS by GAPs//Hedgehog 'on' state//Neddylation//Antigen processing: Ubiquitination & Proteasome degradation//Degradation of DVL	0.232172	-0.224345	0.566353	0.619673	0.999856	0.999486	2.77635	1.49161	0.701328	0.635129	0.891183	0.890547
DSCR3		-0.145797	-0.179576	0.806776	0.718322	0.999856	0.999486	2.77669	2.70857	0.701168	0.638493	0.891183	0.891535
ZNF737	Generic Transcription Pathway	0.638856	-0.297854	0.146059	0.472151	0.999856	0.999486	1.5805	0.448999	0.700689	0.199297	0.890842	0.817696
LDHAP4		-0.111623	-0.193494	0.864518	0.68705	0.999856	0.999486	1.58046	1.25533	0.700671	0.510625	0.890842	0.845997
CH17-270A2.2		0.036277	-0.048808	0.881186	0.971751	0.999856	0.999486	2.77796	2.17458	0.700561	0.95578	0.890842	0.990967
RP11-124L9.1		0.153846	-0.144037	0.686276	0.80023	0.999856	0.999486	2.7791	2.13421	0.700022	0.980757	0.890604	0.99571
STK11	AMPK inhibits chREBP transcriptional activation activity//Energy dependent regulation of mTOR by LKB1-AMPK//Regulation of TP53 Activity through Phosphorylation	0.370691	-0.179977	0.382543	0.717414	0.999856	0.999486	1.57826	1.76542	0.699627	0.793281	0.890268	0.947797
ATP5C1		0.003943	0.362551	0.936645	0.200025	0.999856	0.999486	1.57821	1.02307	0.699601	0.401977	0.890268	0.821416
YBX1	Noncanonical activation of NOTCH3//mRNA Splicing - Minor Pathway//mRNA Splicing - Major Pathway	0.037462	0.454796	0.879163	0.118547	0.999856	0.999486	1.57802	1.58975	0.699512	0.690363	0.890268	0.908578
TNPO1	Intraflagellar transport//Tristetraprolin (TTP, ZFP36) binds and destabilizes mRNA	-0.420141	-0.329797	0.401842	0.414647	0.999856	0.999486	1.57785	1.08599	0.699431	0.429954	0.890268	0.825325
CRBN		-0.283533	-0.257228	0.587349	0.551227	0.999856	0.999486	2.78039	3.41808	0.699405	0.307553	0.890268	0.817696
THOC3	mRNA 3'-end processing//Transport of Mature mRNA derived from an Intron-Containing Transcript//Cleavage of Growing Transcript in the Termination Region	-0.143446	0.284108	0.810719	0.296548	0.999856	0.999486	2.78105	2.8921	0.699091	0.540391	0.890268	0.856958
LAMTOR5	mTORC1-mediated signalling//Macroautophagy//Energy dependent regulation of mTOR by LKB1-AMPK//TP53 Regulates Metabolic Genes//mTOR signalling//Regulation of PTEN gene transcription	-0.012192	0.010244	0.964453	0.830321	0.999856	0.999486	1.57704	0.960665	0.699047	0.375339	0.890268	0.819648
ADAT1	tRNA modification in the nucleus and cytosol	0.280871	0.366945	0.497247	0.195393	0.999856	0.999486	1.57603	0.990549	0.698565	0.387958	0.890268	0.819648
IMPAD1	Cytosolic sulfonation of small molecules	-0.066196	-0.264509	0.942354	0.53659	0.999856	0.999486	2.78256	1.8442	0.698376	0.840766	0.890268	0.965081
LDHA	Pyruvate metabolism	-0.089049	0.178379	0.903081	0.469314	0.999856	0.999486	1.57554	1.33543	0.698334	0.551372	0.890268	0.860224
HNRNPH3		-0.501813	-0.071879	0.310061	0.9725	0.999856	0.999486	2.78313	1.96794	0.698103	0.916454	0.890268	0.98191
UBA2	SUMO is transferred from E1 to E2 (UBE2I, UBC9)//SUMO is conjugated to E1 (UBA2:SAE1)	0.107963	-0.142689	0.760662	0.803387	0.999856	0.999486	2.78318	2.3511	0.698082	0.847409	0.890268	0.965557
FKBP8	Ub-specific processing proteases	-0.255549	-0.043852	0.629722	0.959784	0.999856	0.999486	2.78318	2.23198	0.69808	0.920352	0.890268	0.983137
NDUFS4	Complex I biogenesis//Respiratory electron transport	-0.168115	-0.010079	0.769607	0.878612	0.999856	0.999486	2.78328	2.32063	0.698031	0.865971	0.890268	0.969154
GM2A	Glycosphingolipid metabolism//Neutrophil degranulation	-0.403466	0.154806	0.42241	0.514279	0.999856	0.999486	1.57379	3.1809	0.697501	0.402974	0.890268	0.821635
LAMTOR4	mTORC1-mediated signalling//Macroautophagy//Energy dependent regulation of mTOR by LKB1-AMPK//TP53 Regulates Metabolic Genes//mTOR signalling//Regulation of PTEN gene transcription	0.072628	0.066439	0.819539	0.700598	0.999856	0.999486	1.57276	1.02056	0.697013	0.400888	0.889938	0.821337
HMGB1P5		-0.202035	0.273654	0.714141	0.311444	0.999856	0.999486	1.57226	0.649896	0.696774	0.259462	0.889799	0.817696
CECR7		-0.32743	-0.527802	0.523678	0.156913	0.999856	0.999486	2.78641	2.7477	0.696546	0.616954	0.889675	0.883491
GPBP1L1		-0.066789	0.102875	0.941333	0.620683	0.999856	0.999486	2.78669	2.06864	0.696412	0.978651	0.889671	0.995574
OSTC		-0.497447	-0.26965	0.314587	0.526375	0.999856	0.999486	1.57134	1.61957	0.696335	0.707491	0.889671	0.917056
NOP56	rRNA modification in the nucleus and cytosol//Association of TriC/CCT with target proteins during biosynthesis//Major pathway of rRNA processing in the nucleolus and cytosol	-0.190867	0.022367	0.732253	0.801805	0.999856	0.999486	2.78731	2.21461	0.69612	0.931063	0.889632	0.986711
COX6A1P2		0.252165	0.005593	0.537432	0.841323	0.999856	0.999486	1.57014	1.00813	0.695769	0.395499	0.889351	0.821337
ACP1		0.023227	-0.367836	0.903515	0.351869	0.999856	0.999486	2.78948	1.86173	0.69509	0.851414	0.888816	0.965955
FAM134A		0.698302	0.35464	0.113592	0.208567	0.999856	0.999486	1.56856	2.37708	0.695018	0.831652	0.888816	0.962943
LBR	Cholesterol biosynthesis	-0.309306	-0.434779	0.549532	0.2569	0.999856	0.999486	2.78964	2.32653	0.695014	0.862373	0.888816	0.968899
EIF1AX	Ribosomal scanning and start codon recognition//GTP hydrolysis and joining of the 60S ribosomal subunit//L13a-mediated translational silencing of Ceruloplasmin expression//Translation initiation complex formation//Formation of the ternary complex, and subsequently, the 43S complex//Formation of a pool of free 40S subunits	0.246878	0.148872	0.545007	0.525941	0.999856	0.999486	2.78992	2.45018	0.694878	0.787693	0.888816	0.945763
DDT		-0.134574	-0.02501	0.825639	0.914392	0.999856	0.999486	1.56825	1.85086	0.69487	0.844805	0.888816	0.965557
DNAH2		0.27432	-0.04796	0.506275	0.969702	0.999856	0.999486	1.56796	1.0383	0.694733	0.408648	0.888816	0.824183
CNTRL	AURKA Activation by TPX2//Loss of Nlp from mitotic centrosomes//Recruitment of NuMA to mitotic centrosomes//Regulation of PLK1 Activity at G2/M Transition//Loss of proteins required for interphase microtubule organization from the centrosome//Anchoring of the basal body to the plasma membrane//Recruitment of mitotic centrosome proteins and complexes	-0.213726	-0.143935	0.695352	0.800469	0.999856	0.999486	2.79074	1.83776	0.694491	0.836855	0.888816	0.964842
FOXRED2		-0.38433	0.587629	0.446758	0.0496144	0.999856	0.879013	1.56689	2.67298	0.694226	0.658351	0.888816	0.897696
ZNF22		-0.001938	0.001636	0.946774	0.850708	0.999856	0.999486	2.79203	1.72591	0.693881	0.769748	0.888774	0.938201
ANKZF1		0.337892	0.383381	0.422417	0.178762	0.999856	0.999486	2.79242	2.15222	0.693694	0.969611	0.888702	0.99455
NPC1	LDL clearance	0.142714	-0.299776	0.704078	0.468571	0.999856	0.999486	1.56549	0.0585705	0.693562	0.112622	0.8887	0.817696
SNAPC1	RNA Polymerase III Transcription Initiation From Type 3 Promoter//RNA polymerase II transcribes snRNA genes//RNA Polymerase III Abortive And Retractive Initiation	0.170539	0.250672	0.659907	0.345895	0.999856	0.999486	1.565	2.88223	0.69333	0.545469	0.88857	0.858112
NDUFA5	Complex I biogenesis//Respiratory electron transport	0.049089	-0.067026	0.859356	0.984225	0.999856	0.999486	2.79334	1.58132	0.693259	0.685546	0.88857	0.905828
SLC25A51		-0.259647	0.064029	0.623436	0.706016	0.999856	0.999486	1.56345	2.11489	0.692594	0.992712	0.887961	0.997832
OCIAD2		-0.065815	-0.22326	0.94301	0.621993	0.999856	0.999486	2.79515	2.82184	0.6924	0.577044	0.88788	0.867326
SPDYE3		-0.363889	-0.112353	0.473626	0.875186	0.999856	0.999486	1.56267	1.83941	0.692226	0.837855	0.887824	0.964945
SOGA1		0.657083	-0.300501	0.135426	0.467225	0.999856	0.999486	1.56224	1.00841	0.692021	0.39562	0.887728	0.821337
CATSPER2P1		0.255306	-0.04447	0.532957	0.961275	0.999856	0.999486	1.56215	0.896029	0.691977	0.348927	0.887728	0.819648
RASA4B		0.378731	-0.229571	0.373133	0.60855	0.999856	0.999486	2.79627	2.92263	0.691871	0.524832	0.887728	0.853013
NEK5		0.244071	-0.024161	0.549051	0.912352	0.999856	0.999486	1.56091	1.24068	0.691393	0.503345	0.887593	0.843047
DYNC1I2	AURKA Activation by TPX2//Resolution of Sister Chromatid Cohesion//Loss of Nlp from mitotic centrosomes//Recruitment of NuMA to mitotic centrosomes//Mitotic Prometaphase//Regulation of PLK1 Activity at G2/M Transition//COPI-independent Golgi-to-ER retrograde traffic//Loss of proteins required for interphase microtubule organization from the centrosome//Separation of Sister Chromatids//Anchoring o…	-0.488946	-0.233431	0.323522	0.600392	0.999856	0.999486	2.79771	4.17383	0.691188	0.108096	0.887496	0.817696
FAM32A		0.291889	0.147154	0.48226	0.529342	0.999856	0.999486	2.79773	2.81478	0.691179	0.580791	0.887496	0.869529
POU5F2		0.152939	-0.223962	0.68772	0.620491	0.999856	0.999486	1.56019	0.876305	0.691053	0.341108	0.887496	0.81877
DHRS7		-0.597537	-0.316619	0.221608	0.437852	0.999856	0.999486	1.56002	3.30307	0.690971	0.35179	0.887496	0.819648
CIDECP		0.443157	-0.183365	0.302985	0.709759	0.999856	0.999486	1.56001	1.34201	0.690968	0.554789	0.887496	0.86094
PINLYP		-0.378236	-0.082164	0.454676	0.947674	0.999856	0.999486	1.55983	1.71507	0.69088	0.763324	0.887496	0.937311
TMEM9B		-0.129003	-0.245012	0.835041	0.576218	0.999856	0.999486	2.79989	4.53549	0.690154	0.0590999	0.887471	0.817696
RABL6		0.264155	0.20002	0.520451	0.430025	0.999856	0.999486	1.5568	1.60727	0.689448	0.700411	0.886769	0.91418
CTSD	Metabolism of Angiotensinogen to Angiotensins//Estrogen-dependent gene expression//Neutrophil degranulation//MHC class II antigen presentation//Collagen degradation	-0.243343	-0.292043	0.648605	0.483065	0.999856	0.999486	2.80152	2.70931	0.689385	0.63808	0.886769	0.891535
SPTLC1	Sphingolipid de novo biosynthesis	0.44985	0.035287	0.296236	0.771702	0.999856	0.999486	1.55649	3.34697	0.6893	0.334448	0.886769	0.817723
ZFYVE16	Signaling by BMP	0.402959	-0.219085	0.345652	0.630956	0.999856	0.999486	1.55631	0.290762	0.689217	0.159622	0.886769	0.817696
ADGRD2		0.281801	-0.236842	0.495973	0.593224	0.999856	0.999486	1.55608	0.957023	0.689105	0.373819	0.886769	0.819648
ZRANB2		-0.372935	-0.147437	0.461627	0.792282	0.999856	0.999486	1.55595	1.04377	0.689045	0.411061	0.886769	0.824871
PML	Regulation of PTEN localization//SUMOylation of DNA damage response and repair proteins//Regulation of RUNX1 Expression and Activity//Interferon gamma signaling//Regulation of TP53 Activity through Acetylation//SUMOylation of ubiquitinylation proteins	0.176256	0.109951	0.65097	0.605633	0.999856	0.999486	1.55588	2.39544	0.689009	0.820559	0.886769	0.959381
RP11-347C12.1		0.246801	-0.135458	0.545118	0.820375	0.999856	0.999486	1.55585	1.37843	0.688995	0.573883	0.886769	0.867146
AKAP10	Factors involved in megakaryocyte development and platelet production	-0.370065	0.462876	0.465415	0.11288	0.999856	0.999486	1.55579	1.64566	0.688968	0.722604	0.886769	0.923357
FNBP1	Clathrin-mediated endocytosis	0.153367	-0.282108	0.687038	0.502038	0.999856	0.999486	2.80254	1.54239	0.688902	0.663479	0.886769	0.899768
WSB2	Neddylation	0.197107	0.014157	0.618807	0.82109	0.999856	0.999486	1.55515	0.672363	0.688668	0.266899	0.886769	0.817696
PDHB	Glyoxylate metabolism and glycine degradation//Regulation of pyruvate dehydrogenase (PDH) complex//Signaling by Retinoic Acid//Pyruvate metabolism	-0.168305	0.294621	0.769293	0.282057	0.999856	0.999486	2.80336	2.44532	0.688513	0.790598	0.886769	0.947606
PABPN1	Inhibition of Host mRNA Processing and RNA Silencing//mRNA 3'-end processing//Processing of Intronless Pre-mRNAs//Cleavage of Growing Transcript in the Termination Region //mRNA Splicing - Major Pathway	0.230273	-0.318131	0.569138	0.435152	0.999856	0.999486	1.55315	2.53001	0.687719	0.740453	0.886769	0.929449
ATXN10		0.069508	0.107523	0.824792	0.610779	0.999856	0.999486	2.80541	2.41936	0.687544	0.806152	0.886769	0.953669
SPOP	Hedgehog 'on' state	-0.530176	-0.305511	0.281713	0.457979	0.999856	0.999486	2.8059	2.58719	0.687314	0.707198	0.886706	0.917056
RPL15P3		0.182773	-0.179322	0.640844	0.718897	0.999856	0.999486	1.55154	1.07653	0.68696	0.425677	0.886416	0.825181
LCOR		0.334798	0.278558	0.4263	0.304396	0.999856	0.999486	2.80672	2.66997	0.686925	0.660039	0.886416	0.898269
KLHL8		0.311066	-0.220722	0.45677	0.627435	0.999856	0.999486	1.55114	0.954782	0.686771	0.372885	0.886416	0.819648
PEBP1	MAP2K and MAPK activation//Signaling by BRAF and RAF fusions//Paradoxical activation of RAF signaling by kinase inactive BRAF//Signaling by moderate kinase activity BRAF mutants//Signaling by high-kinase activity BRAF mutants//Signaling by RAS mutants//Negative regulation of MAPK pathway	-0.183685	-0.048444	0.743981	0.970871	0.999856	0.999486	1.55091	1.55331	0.686661	0.669639	0.886416	0.902173
C14orf159		0.361778	-0.133193	0.393144	0.825714	0.999856	0.999486	1.55023	2.82808	0.686342	0.573742	0.886416	0.867146
MAP1LC3B	Macroautophagy//TBC/RABGAPs//Receptor Mediated Mitophagy//Pink/Parkin Mediated Mitophagy	-0.100158	-0.33329	0.884069	0.40862	0.999856	0.999486	2.80802	2.0065	0.686312	0.94023	0.886416	0.988616
PLPP5	Role of phospholipids in phagocytosis	0.143357	-0.207368	0.703045	0.6564	0.999856	0.999486	1.54982	3.20395	0.686145	0.392989	0.886416	0.821337
C11orf98		0.185459	-0.087374	0.63669	0.935116	0.999856	0.999486	2.80852	2.52403	0.686076	0.74396	0.886416	0.930413
SRP9P1		-0.298824	-0.100583	0.564767	0.903357	0.999856	0.999486	1.54961	1.07542	0.686046	0.42518	0.886416	0.825181
ACADVL	Beta oxidation of palmitoyl-CoA to myristoyl-CoA//XBP1(S) activates chaperone genes	0.157269	0.226189	0.680836	0.385165	0.999856	0.999486	2.80895	2.50593	0.685875	0.754608	0.886416	0.933863
TIMM13	Mitochondrial protein import	0.510171	0.310185	0.239959	0.261499	0.999856	0.999486	1.54894	2.24624	0.68573	0.911572	0.886416	0.979445
UBE2W	Synthesis of active ubiquitin: roles of E1 and E2 enzymes//Antigen processing: Ubiquitination & Proteasome degradation	-0.008223	0.0622	0.957607	0.710137	0.999856	0.999486	1.54776	1.40757	0.685177	0.589383	0.886301	0.873244
SPCS2	Synthesis, secretion, and inactivation of Glucagon-like Peptide-1 (GLP-1)//SRP-dependent cotranslational protein targeting to membrane//Synthesis, secretion, and inactivation of Glucose-dependent Insulinotropic Polypeptide (GIP)//Synthesis, secretion, and deacylation of Ghrelin	0.050308	-0.01262	0.857284	0.884686	0.999856	0.999486	2.8108	2.04997	0.684999	0.9671	0.886239	0.994361
ACSL6	Synthesis of very long-chain fatty acyl-CoAs	0.567171	-0.155651	0.194132	0.77317	0.999856	0.999486	1.54715	0.642613	0.684889	0.257082	0.886239	0.817696
RP11-465B22.3		0.120778	-0.0505	0.739628	0.975838	0.999856	0.999486	1.54634	1.25421	0.684503	0.510065	0.886009	0.84548
CHMP1B		0.096955	-0.237702	0.778873	0.591423	0.999856	0.999486	2.81204	2.1187	0.684417	0.990358	0.886009	0.997776
SP3	SUMOylation of transcription factors	-0.121417	-0.34173	0.847881	0.394275	0.999856	0.999486	2.81232	2.48609	0.684282	0.766336	0.886009	0.937779
GNAI2	G alpha (s) signalling events//G alpha (i) signalling events//Regulation of insulin secretion//G-protein activation//G alpha (z) signalling events//ADP signalling through P2Y purinoceptor 12//Cooperation of PDCL (PhLP1) and TRiC/CCT in G-protein beta folding//Adrenaline,noradrenaline inhibits insulin secretion//PLC beta mediated events//Adenylate cyclase inhibitory pathway	0.256184	-0.375667	0.531709	0.339734	0.999856	0.999486	2.81239	1.79786	0.684251	0.81275	0.886009	0.955489
NDUFAF3	Complex I biogenesis	-0.111678	-0.132774	0.864424	0.826703	0.999856	0.999486	2.8124	2.39099	0.684243	0.82324	0.886009	0.96041
[truncated: 4,823 more rows]

## Sheet: pathway_level
	AGE EFFECT (SLOPE)		MEDIAN ABUNDANCE (SLOPE)
PATHWAY	LYM_pval	MYE_pval	LYM_pval	MYE_pval	# of proteins
Other interleukin signaling	0.038332	8.84658e-08	0.377542	0.572323	9
Serine biosynthesis	0.160687	2.25642e-07	0.491897	0.775411	5
Sodium/Calcium exchangers	0.290674	3.01754e-07	0.648771	0.718024	4
Defective SLC26A2 causes chondrodysplasias	0.0114379	1.83249e-05	0.313957	0.66734	1
Multifunctional anion exchangers	0.0114379	1.83249e-05	0.313957	0.66734	1
Recruitment of NuMA to mitotic centrosomes	0.508626	1.96704e-05	0.119856	0.876972	61
Mitotic Prometaphase	0.160277	4.10814e-05	0.0149824	0.277389	65
Recruitment of mitotic centrosome proteins and complexes	0.491607	5.24615e-05	0.170744	0.884989	60
Resolution of Sister Chromatid Cohesion	0.189665	0.000100046	0.00578072	0.311036	73
Amplification of signal from unattached kinetochores via a MAD2 inhibitory signal	0.137392	0.000110262	0.0167225	0.218028	61
RHO GTPases Activate Formins	0.280465	0.000150685	0.0376853	0.202813	80
Transport and synthesis of PAPS	0.0330987	0.000166388	0.348515	0.153955	2
Mitochondrial calcium ion transport	0.62324	0.000200861	0.520803	0.967667	9
Pre-NOTCH Processing in the Endoplasmic Reticulum	0.344878	0.000330947	0.426991	0.227882	3
Loss of Nlp from mitotic centrosomes	0.747936	0.000468076	0.149367	0.744135	50
Loss of proteins required for interphase microtubule organization from the centrosome	0.747936	0.000468076	0.149367	0.744135	50
AURKA Activation by TPX2	0.781106	0.000719207	0.0707546	0.604889	51
TP53 regulates transcription of several additional cell death genes whose specific roles in p53-dependent apoptosis remain uncertain	0.758759	0.000772735	0.155773	0.654001	5
Oxygen-dependent asparagine hydroxylation of Hypoxia-inducible Factor Alpha	0.718402	0.0027671	0.652513	0.619891	2
AKT phosphorylates targets in the cytosol	0.00310078	0.00313928	0.513746	0.119006	8
TNFR1-induced proapoptotic signaling	0.476307	0.00349572	0.775747	0.936611	6
Defective MAN1B1 causes MRT15	0.155423	0.00558634	0.97943	0.19287	1
Binding of TCF/LEF:CTNNB1 to target gene promoters	0.683455	0.0072678	0.928676	0.51166	3
RUNX3 regulates WNT signaling	0.683455	0.0072678	0.928676	0.51166	3
Alpha-oxidation of phytanate	0.347743	0.00774007	0.280955	0.764281	1
Synthesis of PA	0.630969	0.00808638	0.127018	0.192755	10
Intestinal hexose absorption	0.675174	0.00867736	0.0355283	0.050665	1
Neurotransmitter release cycle	0.77024	0.00879812	0.323556	0.936325	1
Regulation of PLK1 Activity at G2/M Transition	0.901324	0.00913152	0.197738	0.699201	61
Anchoring of the basal body to the plasma membrane	0.820336	0.00959828	0.269319	0.416235	69
Synthesis of PIPs at the late endosome membrane	0.953937	0.0125993	0.0901019	0.365302	2
rRNA modification in the mitochondrion	0.167984	0.0126212	0.202085	0.270886	3
PTK6 Expression	0.934635	0.0126694	0.299882	0.819458	3
Sulfide oxidation to sulfate	0.929094	0.0156255	0.156381	0.626782	3
RUNX3 regulates CDKN1A transcription	0.186812	0.0156592	0.893455	0.837252	4
Synthesis of Ketone Bodies	0.848691	0.016617	0.185615	0.191949	4
Presynaptic phase of homologous DNA pairing and strand exchange	0.390046	0.0168202	0.015961	0.0198275	25
Caspase-mediated cleavage of cytoskeletal proteins	0.0881227	0.0169135	0.786932	0.159046	8
Role of LAT2/NTAL/LAB on calcium mobilization	0.826069	0.0179475	0.397912	0.696329	4
RUNX3 regulates RUNX1-mediated transcription	0.883525	0.0194147	0.706839	0.522062	2
RUNX3 regulates NOTCH signaling	0.000829123	0.020428	0.868071	0.462807	5
RUNX3 regulates YAP1-mediated transcription	0.856382	0.0205828	0.717634	0.330962	2
Estrogen biosynthesis	0.718487	0.0216036	0.872191	0.660407	4
MET interacts with TNS proteins	0.0180323	0.0236954	0.367845	0.322716	2
Electron transport from NADPH to Ferredoxin	0.057424	0.0250695	0.417314	0.496472	1
Interleukin-20 family signaling	0.0977128	0.0262361	0.824835	0.600701	10
PI5P, PP2A and IER3 Regulate PI3K/AKT Signaling	0.0634407	0.0263624	0.315249	0.692599	21
Cytosolic sulfonation of small molecules	0.998964	0.0269185	0.20736	0.523467	7
Heme degradation	0.00967385	0.0271682	0.132558	0.0668872	2
Defective CHSY1 causes TPBS	0.250919	0.027263	0.705051	0.883536	1
Surfactant metabolism	0.640458	0.0280549	0.878158	0.525825	5
Separation of Sister Chromatids	0.964498	0.0288316	0.424894	0.743908	126
Interleukin-10 signaling	0.409282	0.0288513	0.732635	0.560398	9
Mitochondrial tRNA aminoacylation	0.254356	0.0305854	0.588272	0.440135	11
RNA Polymerase III Transcription Termination	0.465133	0.0315258		0.266902	16
Interaction With The Zona Pellucida	0.228745	0.0317872	0.531602	0.284259	1
Lactose synthesis	0.228745	0.0317872	0.531602	0.284259	1
TNF signaling	0.0472893	0.0330389		0.948199	3
TNFs bind their physiological receptors	0.705092	0.0338407		0.149173	5
HDMs demethylate histones	0.245848	0.034438	0.346067	0.132869	10
Uptake and function of anthrax toxins	0.92187	0.0356078	0.594419	0.91465	3
Lysosome Vesicle Biogenesis	0.171347	0.0358694	0.956896	0.859414	24
Peroxisomal lipid metabolism	0.0182494	0.0362931	0.375732	0.897596	2
Endogenous sterols	0.236163	0.0367805	0.736152	0.677422	5
RNA Polymerase III Abortive And Retractive Initiation	0.0491407	0.0378063		0.468317	29
Synthesis of PIPs at the early endosome membrane	0.953245	0.0393844	0.0715931	0.150734	3
Molecules associated with elastic fibres	0.364345	0.0400224	0.551616	0.301919	4
Transport of inorganic cations/anions and amino acids/oligopeptides	0.873833	0.0410303	0.434877	0.343516	2
SUMO is proteolytically processed	0.979401	0.0429194	0.28344	0.492932	5
Interaction between L1 and Ankyrins	0.922177	0.043529	0.28569	0.0269467	6
G2/M DNA damage checkpoint	0.730506	0.0445268	0.211204	0.119179	36
Utilization of Ketone Bodies	0.749703	0.0506013	0.0831987	0.548669	2
Interleukin-17 signaling	0.798882	0.0548991	0.653435	0.152034	1
CREB3 factors activate genes	0.00943223	0.0562756	0.717575	0.339429	4
Microtubule-dependent trafficking of connexons from Golgi to the plasma membrane	0.555717	0.057538	0.271553	0.736703	4
Galactose catabolism	0.841568	0.0599714	0.0313092	0.0410322	4
Abasic sugar-phosphate removal via the single-nucleotide replacement pathway	0.326428	0.0623898	0.580388	0.840857	2
Resolution of AP sites via the multiple-nucleotide patch replacement pathway	0.326428	0.0623898	0.580388	0.840857	2
RET signaling	0.718131	0.0639863	0.640576	0.785193	5
Defective GALT can cause Galactosemia	0.978161	0.0660987	0.123151	0.211162	1
Nephrin family interactions	0.582873	0.0678206	0.412389	0.46764	7
Intraflagellar transport	0.992518	0.0684674	0.429426	0.782834	26
Terminal pathway of complement	0.535953	0.0684827	0.142774	0.627789	1
MPS IIIC - Sanfilippo syndrome C	0.189471	0.0689521	0.168193	0.619091	1
Cilium Assembly	0.705599	0.0690735	0.256083	0.873799	5
Homologous DNA Pairing and Strand Exchange	0.81995	0.0695384	0.0353567	0.0848688	13
G2/M DNA replication checkpoint	0.234387	0.0712946	0.0177134	0.049357	3
MET activates PTPN11	0.209331	0.0720709	0.709129	0.959515	1
Netrin mediated repulsion signals	0.209331	0.0720709	0.709129	0.959515	1
Constitutive Signaling by Aberrant PI3K in Cancer	0.248038	0.0739296	0.145864	0.432264	8
PTK6 promotes HIF1A stabilization	0.928335	0.0757944	0.587271	0.308346	1
Interleukin-4 and Interleukin-13 signaling	0.36037	0.0768878	0.431522	0.199922	28
Vitamins	0.136992	0.0801855	0.457994	0.169672	2
Vitamins B6 activation to pyridoxal phosphate	0.136992	0.0801855	0.457994	0.169672	2
mRNA Editing: C to U Conversion	0.739102	0.0818796	0.799165	0.647349	1
Formation of the Editosome	0.739102	0.0818796	0.799165	0.647349	1
Binding and entry of HIV virion	0.854066	0.0861197	0.192891	0.418014	2
Deposition of new CENPA-containing nucleosomes at the centromere	0.970762	0.0875203	0.1688	0.380165	27
Gap junction assembly	0.650505	0.0884086	0.294016	0.565496	5
Activation of NIMA Kinases NEK9, NEK6, NEK7	0.696124	0.0884148	0.0368063	0.0738323	2
Cyclin A/B1/B2 associated events during G2/M transition	0.842734	0.08885	0.317885	0.393752	11
Resolution of AP sites via the single-nucleotide replacement pathway	0.231112	0.0902826	0.0760767	0.0623357	2
Negative regulation of TCF-dependent signaling by DVL-interacting proteins	0.582422	0.0945652	0.0974256	0.92914	2
Mitochondrial iron-sulfur cluster biogenesis	0.00674672	0.0957851	0.2838	0.354936	8
Recycling of eIF2:GDP	0.000287475	0.0958476	0.0803713	0.264361	7
Activation of AKT2	0.83107	0.0962079	0.437638	0.501485	3
N-Glycan antennae elongation	0.533983	0.0973184	0.205244	0.0508616	3
RNA Polymerase III Transcription Initiation From Type 2 Promoter	0.092932	0.098024	0.106347	0.320339	22
Interconversion of polyamines	0.529358	0.102938	0.352787	0.648118	1
Chondroitin sulfate biosynthesis	0.194881	0.104089	0.238943	0.790982	2
Effects of PIP2 hydrolysis	0.631726	0.10443	0.387236	0.561367	8
Unwinding of DNA	0.214275	0.107952	0.0636786	0.101802	11
Phosphorylation of proteins involved in the G2/M transition by Cyclin A:Cdc2 complexes	0.875217	0.108819	0.00791843	0.0364854	1
Regulation by c-FLIP	0.0955011	0.108893	0.918371	0.881656	3
via Death Receptors in the presence of ligand	0.0955011	0.108893	0.918371	0.881656	3
Dimerization of procaspase-8	0.0955011	0.108893	0.918371	0.881656	3
CASP8 activity is inhibited	0.0955011	0.108893	0.918371	0.881656	3
MPS II - Hunter syndrome	0.650596	0.110672	0.798767	0.162192	1
PIP3 activates AKT signaling	0.0504341	0.111095	0.0679497	0.226769	19
PI-3K cascade:FGFR1	0.429668	0.111303	0.434274	0.241802	2
PI-3K cascade:FGFR2	0.429668	0.111303	0.434274	0.241802	2
PI-3K cascade:FGFR3	0.429668	0.111303	0.434274	0.241802	2
PI-3K cascade:FGFR4	0.429668	0.111303	0.434274	0.241802	2
Metabolism of vitamin K	0.752583	0.111961	0.836544	0.185603	3
Interleukin-6 signaling	0.113251	0.113343	0.776353	0.646861	6
IL-6-type cytokine receptor ligand interactions	0.264591	0.114803	0.405304	0.714254	2
vRNP Assembly	0.704329	0.114957	0.531098	0.659305	2
Mitochondrial transcription initiation	0.0667082	0.114975	0.721575	0.73778	1
Transport of bile salts and organic acids, metal ions and amine compounds	0.759893	0.116204	0.141255	0.26756	3
CS/DS degradation	0.811128	0.116941	0.63498	0.242211	3
Dissolution of Fibrin Clot	0.782796	0.121451	0.112111	0.128462	2
VxPx cargo-targeting to cilium	0.317209	0.122194	0.950519	0.696941	11
Phenylalanine and tyrosine catabolism	0.19638	0.125115	0.396058	0.722585	2
Costimulation by the CD28 family	0.256839	0.125321		0.303455	4
RAF/MAP kinase cascade	0.442245	0.125507	0.66948	0.336094	22
Transcriptional regulation by RUNX2	0.00157082	0.125537	0.140167	0.553936	5
Digestion of dietary carbohydrate	0.350802	0.1271	0.618081	0.388838	1
Digestion	0.350802	0.1271	0.618081	0.388838	1
PKMTs methylate histone lysines	0.578882	0.127501	0.770189	0.899167	29
Chemokine receptors bind chemokines	0.281958	0.127665	0.45296	0.419869	3
RUNX3 Regulates Immune Response and Cell Migration	0.344957	0.128104	0.900897	0.69603	4
AKT phosphorylates targets in the nucleus	0.00120659	0.129559	0.615944	0.207294	6
HS-GAG degradation	0.0703709	0.131525	0.584615	0.303216	5
Interleukin-12 signaling	0.591089	0.132709	0.615992	0.542057	5
Heme biosynthesis	0.857781	0.133009	0.579905	0.136671	3
RNA Polymerase III Transcription Initiation From Type 1 Promoter	0.118432	0.134063	0.141553	0.38491	23
Amyloid fiber formation	0.585274	0.134503	0.617199	0.0980497	23
Golgi Associated Vesicle Biogenesis	0.153596	0.138371	0.494229	0.828628	36
RNA Polymerase III Chain Elongation	0.382349	0.140834	0.158311	0.233709	13
Synthesis of PG	0.993437	0.142003	0.0832478	0.261695	4
APEX1-Independent Resolution of AP Sites via the Single Nucleotide Replacement Pathway	0.183776	0.144695	0.063647	0.0311809	4
Intra-Golgi traffic	0.406155	0.145149	0.674228	0.682669	21
Transport of fatty acids	0.353167	0.147351	0.455473	0.167011	1
Glycosphingolipid metabolism	0.0194415	0.147703	0.64097	0.854097	22
Carboxyterminal post-translational modifications of tubulin	0.116006	0.147705	0.449827	0.495733	12
SUMOylation of DNA replication proteins	0.0166227	0.150954	0.0443099	0.356138	33
Defective HLCS causes multiple carboxylase deficiency	0.217746	0.151805	0.615315	0.231896	4
RIPK1-mediated regulated necrosis	0.260012	0.153006	0.805523	0.733033	5
Polo-like kinase mediated events	0.197378	0.153087	0.611516	0.400136	8
Regulation of Apoptosis	0.807591	0.153784	0.260115	0.822633	1
NCAM signaling for neurite out-growth	0.104549	0.154108	0.347085	0.372194	9
PPARA activates gene expression	0.512573	0.15447	0.582072	0.477023	52
Olfactory Signaling Pathway	0.298287	0.156757	0.556291	0.87865	3
Propionyl-CoA catabolism	0.0325875	0.158764	0.365317	0.20193	1
Glutathione conjugation	0.468688	0.163705	0.557587	0.784717	14
Transcriptional Regulation by E2F6	0.0823355	0.166399	0.0941973	0.261055	21
Displacement of DNA glycosylase by APEX1	0.20079	0.166874	0.71739	0.6563	5
Synthesis of PI	0.977351	0.171789	0.115187	0.201045	24
MTF1 activates gene expression	0.00413058	0.172098	0.850536	0.170119	1
Lysosphingolipid and LPA receptors	0.805643	0.174076	0.018323	0.0423848	1
Signaling by Leptin	0.133885	0.175634	0.750956	0.411173	4
Glycerophospholipid biosynthesis	0.814779	0.178173	0.517359	0.67461	2
Transport of nucleotide sugars	0.206169	0.179074	0.450413	0.367771	2
Recognition and association of DNA glycosylase with site containing an affected purine	0.557757	0.179186	0.515557	0.744135	1
Cleavage of the damaged purine	0.557757	0.179186	0.515557	0.744135	1
Defective NEU1 causes sialidosis	0.00163933	0.18214	0.557221	0.702465	1
Negative feedback regulation of MAPK pathway	0.11004	0.183213	0.635189	0.841642	4
Formyl peptide receptors bind formyl peptides and many other ligands	0.115051	0.186146	0.99536	0.199069	1
TRAF6 mediated NF-kB activation	0.197658	0.191166	0.679988	0.621898	12
phospho-PLA2 pathway	0.0684293	0.195061	0.497157	0.858885	1
Synthesis of bile acids and bile salts via 27-hydroxycholesterol	0.763352	0.195066	0.218212	0.189554	2
Sperm Motility And Taxes	0.217997	0.197014	0.1247	0.157603	3
NOTCH3 Intracellular Domain Regulates Transcription	0.000253088	0.197077	0.745467	0.328743	6
Interleukin-3, Interleukin-5 and GM-CSF signaling	0.0258167	0.199449	0.759615	0.217398	9
RNA Polymerase III Transcription Initiation From Type 3 Promoter	0.125962	0.200385	0.170136	0.321607	18
Cam-PDE 1 activation	0.597287	0.200952	0.748388	0.698946	1
CaM pathway	0.597287	0.200952	0.748388	0.698946	1
Activation of CaMK IV	0.597287	0.200952	0.748388	0.698946	1
Constitutive Signaling by AKT1 E17K in Cancer	0.002023	0.201146	0.586804	0.214714	14
Regulation of gene expression by Hypoxia-inducible Factor	0.359487	0.201274	0.925558	0.473452	6
Recruitment and ATM-mediated phosphorylation of repair and signaling proteins at DNA double strand breaks	0.958205	0.202924	0.419611	0.299835	32
Synthesis of UDP-N-acetyl-glucosamine	0.76478	0.20486	0.767704	0.990446	4
Biotin transport and metabolism	0.360756	0.204964	0.496955	0.168016	5
RUNX3 regulates p14-ARF	0.176743	0.206866	0.965281	0.88216	6
COPI-mediated anterograde transport	0.878274	0.213029	0.64521	0.839519	58
Resolution of D-loop Structures through Holliday Junction Intermediates	0.861195	0.214345	0.0272544	0.0447701	17
Chromatin modifying enzymes	0.788917	0.214841	0.8726	0.771993	3
Transport of Mature mRNA Derived from an Intronless Transcript	0.0341828	0.215008	0.152796	0.25542	33
[truncated: 1,060 more rows]

## Sheet: go_level
		DOWNREGULATED WITH AGE IN MYELOID CELLS			UPREGULATED WITH AGE IN MYELOID CELLS			DOWNREGULATED WITH AGE IN LYMPHOID CELLS			UPREGULATED WITH AGE IN LYMPHOID CELLS
[truncated: 7,745 more rows]
